# Supplementary material for: Quantitative Genetics of Food Intake in Drosophila melanogaster
Source: PLoS One. 2015 Sep 16;10(9):e0138129. doi: 10.1371/journal.pone.0138129 (PMC4574202; doi:10.1371/journal.pone.0138129)
Supplement: S1 Table — (A) Raw data. (B) Summary statistics. (XLSX) [file pone.0138129.s002.xlsx]

## Sheet: A
DGRP Line	Sex	Food Intake (µL/fly)
DGRP_100	male	1.79306
DGRP_100	male	1.5369
DGRP_100	male	2.13125
DGRP_100	male	1.70972
DGRP_100	male	1.11563
DGRP_100	male	0.919792
DGRP_101	male	0.748611
DGRP_101	male	0.856944
DGRP_101	male	0.751042
DGRP_101	male	1.04688
DGRP_101	male	0.905208
DGRP_101	male	1.08542
DGRP_105	male	1.31042
DGRP_105	male	1.4119
DGRP_105	male	1.28333
DGRP_105	male	1.14167
DGRP_105	male	1.30833
DGRP_105	male	1.26562
DGRP_109	male	1.16111
DGRP_109	male	1.27188
DGRP_109	male	0.89375
DGRP_109	male	1.13542
DGRP_109	male	0.910417
DGRP_109	male	0.977083
DGRP_129	male	1.27292
DGRP_129	male	1.7381
DGRP_129	male	1.20938
DGRP_129	male	1.21771
DGRP_129	male	1.70119
DGRP_129	male	1.225
DGRP_136	male	1.12917
DGRP_136	male	1.47917
DGRP_136	male	1.29688
DGRP_136	male	1.25104
DGRP_136	male	1.35104
DGRP_136	male	1.14792
DGRP_138	male	1.00104
DGRP_138	male	0.996429
DGRP_138	male	0.996429
DGRP_138	male	1.12917
DGRP_138	male	0.895833
DGRP_138	male	0.795833
DGRP_142	male	0.946875
DGRP_142	male	1.17604
DGRP_142	male	1.05937
DGRP_142	male	1.1625
DGRP_142	male	1.25208
DGRP_142	male	1.36875
DGRP_149	male	1.50648
DGRP_149	male	1.2463
DGRP_149	male	1.31042
DGRP_153	male	1.14028
DGRP_153	male	1.08194
DGRP_153	male	1.26528
DGRP_153	male	1.05521
DGRP_153	male	1.07857
DGRP_153	male	1.15625
DGRP_158	male	0.770833
DGRP_158	male	0.864583
DGRP_158	male	1.11667
DGRP_158	male	1.17381
DGRP_158	male	0.796875
DGRP_158	male	1.31771
DGRP_161	male	0.81875
DGRP_161	male	1.00595
DGRP_161	male	1.10938
DGRP_161	male	1.00104
DGRP_161	male	1.00208
DGRP_161	male	1.78333
DGRP_176	male	0.888542
DGRP_176	male	1.125
DGRP_176	male	0.846875
DGRP_176	male	0.888095
DGRP_176	male	0.945238
DGRP_176	male	1.25
DGRP_177	male	1.84167
DGRP_177	male	1.1381
DGRP_177	male	1.31458
DGRP_177	male	1.45
DGRP_177	male	1.39167
DGRP_177	male	1.4625
DGRP_177	male	1.68333
DGRP_177	male	1.2875
DGRP_177	male	1.40476
DGRP_181	male	1.14861
DGRP_181	male	1.04444
DGRP_181	male	1.05556
DGRP_181	male	1.21458
DGRP_181	male	1.17708
DGRP_181	male	1.42292
DGRP_195	male	0.29375
DGRP_195	male	1.00104
DGRP_195	male	0.934375
DGRP_195	male	1.02604
DGRP_195	male	0.980208
DGRP_195	male	0.766667
DGRP_208	male	0.839583
DGRP_208	male	0.645833
DGRP_208	male	0.5
DGRP_208	male	1.26042
DGRP_208	male	1.13125
DGRP_208	male	0.852083
DGRP_21	male	1.45238
DGRP_21	male	1.63333
DGRP_21	male	1.16905
DGRP_21	male	1.50714
DGRP_21	male	1.28438
DGRP_21	male	1.53438
DGRP_217	male	0.85
DGRP_217	male	1.0625
DGRP_217	male	1.17262
DGRP_217	male	0.913542
DGRP_217	male	1.14062
DGRP_217	male	0.978571
DGRP_227	male	1.26429
DGRP_227	male	1.38333
DGRP_227	male	1.41979
DGRP_227	male	1.47396
DGRP_227	male	1.26905
DGRP_227	male	1.14375
DGRP_228	male	1.07083
DGRP_228	male	1.17917
DGRP_228	male	1.06354
DGRP_228	male	1.25833
DGRP_228	male	0.784375
DGRP_228	male	1.19687
DGRP_229	male	1.30104
DGRP_229	male	1.3
DGRP_229	male	1.5119
DGRP_229	male	1.45952
DGRP_229	male	1.19167
DGRP_229	male	1.72917
DGRP_229	male	1.40417
DGRP_233	male	1.02976
DGRP_233	male	1.39643
DGRP_233	male	1.35104
DGRP_233	male	1.50521
DGRP_233	male	1.3869
DGRP_233	male	0.85
DGRP_235	male	0.873611
DGRP_235	male	0.840278
DGRP_235	male	0.702778
DGRP_235	male	0.801042
DGRP_235	male	1.06771
DGRP_235	male	0.688542
DGRP_237	male	0.822917
DGRP_237	male	0.83125
DGRP_237	male	0.780208
DGRP_237	male	0.959375
DGRP_237	male	0.763542
DGRP_237	male	0.855208
DGRP_239	male	1.14167
DGRP_239	male	1.02857
DGRP_239	male	1.6375
DGRP_239	male	1.37083
DGRP_239	male	1.38854
DGRP_239	male	1.30104
DGRP_256	male	0.70625
DGRP_256	male	0.94375
DGRP_256	male	1.22708
DGRP_256	male	0.952778
DGRP_256	male	0.840278
DGRP_28	male	0.85625
DGRP_28	male	1.27188
DGRP_28	male	1.02604
DGRP_28	male	1.24583
DGRP_28	male	0.675
DGRP_28	male	1.30625
DGRP_280	male	0.680208
DGRP_280	male	1.38854
DGRP_280	male	1.28438
DGRP_280	male	1.10104
DGRP_280	male	1.17917
DGRP_280	male	1.52857
DGRP_287	male	0.691667
DGRP_287	male	0.927083
DGRP_287	male	0.835714
DGRP_287	male	0.54375
DGRP_287	male	0.802381
DGRP_287	male	1.05833
DGRP_301	male	1.07187
DGRP_301	male	1.19167
DGRP_301	male	1.05521
DGRP_301	male	0.955208
DGRP_301	male	1.75476
DGRP_301	male	1.06771
DGRP_303	male	1.02698
DGRP_303	male	0.765278
DGRP_303	male	0.772917
DGRP_303	male	1.08333
DGRP_303	male	1.01548
DGRP_303	male	0.859375
DGRP_304	male	0.75
DGRP_304	male	1.14167
DGRP_304	male	1.425
DGRP_304	male	1.20833
DGRP_304	male	1.02917
DGRP_304	male	0.892708
DGRP_306	male	0.378571
DGRP_306	male	0.397917
DGRP_306	male	0.563542
DGRP_306	male	0.676042
DGRP_306	male	0.546875
DGRP_306	male	0.744048
DGRP_307	male	0.6
DGRP_307	male	0.354167
DGRP_307	male	0.447917
DGRP_307	male	0.50625
DGRP_307	male	0.302083
DGRP_307	male	0.614583
DGRP_309	male	1.3125
DGRP_309	male	1.40476
DGRP_309	male	1.28333
DGRP_309	male	1.15208
DGRP_309	male	1.63333
DGRP_309	male	1.0625
DGRP_309	male	1.10833
DGRP_31	male	1.14479
DGRP_31	male	1.10729
DGRP_31	male	1.23646
DGRP_31	male	1.17396
DGRP_31	male	1.01146
DGRP_31	male	1.26042
DGRP_310	male	1.125
DGRP_310	male	1.04524
DGRP_310	male	0.76875
DGRP_310	male	1.16458
DGRP_310	male	1.10714
DGRP_310	male	1.26944
DGRP_313	male	0.594444
DGRP_313	male	0.786111
DGRP_313	male	0.521429
DGRP_313	male	0.652083
DGRP_313	male	0.654762
DGRP_313	male	0.57381
DGRP_315	male	1.25417
DGRP_315	male	1.37619
DGRP_315	male	1.22083
DGRP_315	male	1.3619
DGRP_315	male	1.15417
DGRP_315	male	1.18125
DGRP_317	male	0.95625
DGRP_317	male	1.08542
DGRP_317	male	1.06042
DGRP_317	male	0.735417
DGRP_317	male	0.935417
DGRP_317	male	1.075
DGRP_318	male	1.00833
DGRP_318	male	1.10417
DGRP_318	male	0.821875
DGRP_318	male	1.04688
DGRP_318	male	1.0631
DGRP_318	male	0.792708
DGRP_319	male	1.35119
DGRP_319	male	1.83125
DGRP_319	male	0.886458
DGRP_319	male	1.08229
DGRP_319	male	1.26071
DGRP_319	male	1.175
DGRP_32	male	1.47812
DGRP_32	male	1.55595
DGRP_32	male	1.66548
DGRP_32	male	1.76528
DGRP_32	male	1.04896
DGRP_32	male	1.15729
DGRP_32	male	1.25119
DGRP_320	male	0.642708
DGRP_320	male	0.901042
DGRP_320	male	0.592708
DGRP_320	male	0.555208
DGRP_320	male	0.555
DGRP_320	male	0.862037
DGRP_321	male	0.795238
DGRP_321	male	0.557143
DGRP_321	male	0.538095
DGRP_321	male	0.86875
DGRP_321	male	0.739583
DGRP_321	male	0.847917
DGRP_324	male	1.28611
DGRP_324	male	1.35
DGRP_324	male	1.49792
DGRP_324	male	1.47857
DGRP_324	male	1.37708
DGRP_324	male	1.52292
DGRP_332	male	0.671429
DGRP_332	male	1.0119
DGRP_332	male	1.04375
DGRP_332	male	0.727083
DGRP_332	male	0.663095
DGRP_335	male	0.840278
DGRP_335	male	0.707937
DGRP_335	male	0.716667
DGRP_335	male	0.5625
DGRP_335	male	0.647619
DGRP_335	male	0.633333
DGRP_338	male	1.04688
DGRP_338	male	1.10938
DGRP_338	male	1.31042
DGRP_338	male	1.49792
DGRP_338	male	1.21458
DGRP_338	male	1.05
DGRP_348	male	1.52738
DGRP_348	male	1.60833
DGRP_348	male	1.44167
DGRP_348	male	1.38929
DGRP_348	male	1.32396
DGRP_348	male	1.06979
DGRP_350	male	1.53175
DGRP_350	male	1.30714
DGRP_350	male	1.36458
DGRP_350	male	0.919792
DGRP_350	male	0.953125
DGRP_350	male	1.5125
DGRP_352	male	1.19792
DGRP_352	male	1.02143
DGRP_352	male	1.57381
DGRP_352	male	1.49286
DGRP_352	male	1.18333
DGRP_352	male	1.60952
DGRP_354	male	1.09479
DGRP_354	male	0.815625
DGRP_354	male	0.853125
DGRP_354	male	1.10729
DGRP_354	male	1.16458
DGRP_354	male	1.28958
DGRP_355	male	0.778125
DGRP_355	male	0.836458
DGRP_355	male	1.30521
DGRP_355	male	0.938542
DGRP_355	male	1.19792
DGRP_355	male	1.37708
DGRP_356	male	1.1375
DGRP_356	male	1.17917
DGRP_356	male	0.751042
DGRP_356	male	0.939286
DGRP_356	male	1.3131
DGRP_356	male	1.24896
DGRP_357	male	0.977778
DGRP_357	male	0.861111
DGRP_357	male	1.20938
DGRP_357	male	1.50937
DGRP_357	male	0.679762
DGRP_357	male	1.4619
DGRP_357	male	1.34048
DGRP_357	male	1.26458
DGRP_357	male	1.26458
DGRP_357	male	1.28958
DGRP_357	male	2.25278
DGRP_357	male	1.49687
DGRP_358	male	1.11458
DGRP_358	male	1.21042
DGRP_358	male	1.23958
DGRP_358	male	1.10417
DGRP_358	male	1.22917
DGRP_358	male	1.18571
DGRP_359	male	1.18958
DGRP_359	male	1.35238
DGRP_359	male	0.991667
DGRP_359	male	1.24405
DGRP_359	male	0.963542
DGRP_359	male	0.976042
DGRP_360	male	0.754167
DGRP_360	male	0.829167
DGRP_360	male	0.930208
DGRP_360	male	1.12708
DGRP_360	male	1.12143
DGRP_360	male	0.916667
DGRP_362	male	0.901042
DGRP_362	male	0.863542
DGRP_362	male	0.826042
DGRP_362	male	1.27976
DGRP_362	male	0.878125
DGRP_362	male	0.761458
DGRP_365	male	0.80625
DGRP_365	male	1.40208
DGRP_365	male	1.16875
DGRP_365	male	0.989583
DGRP_367	male	0.91875
DGRP_367	male	0.94375
DGRP_367	male	1.20833
DGRP_367	male	1.00833
DGRP_367	male	1.00952
DGRP_367	male	0.845833
DGRP_370	male	1.02917
DGRP_370	male	0.605952
DGRP_370	male	0.757292
DGRP_370	male	0.916667
DGRP_370	male	0.897917
DGRP_370	male	0.914583
DGRP_371	male	0.954167
DGRP_371	male	1.28333
DGRP_371	male	1.05521
DGRP_371	male	0.861905
DGRP_371	male	0.985417
DGRP_371	male	1.23021
DGRP_373	male	0.93125
DGRP_373	male	0.797917
DGRP_373	male	1.0625
DGRP_373	male	0.678571
DGRP_373	male	0.97381
DGRP_373	male	0.9
DGRP_374	male	1.47604
DGRP_374	male	1.60119
DGRP_374	male	1.43452
DGRP_374	male	1.47292
DGRP_374	male	1.58021
DGRP_374	male	1.38437
DGRP_375	male	1.47262
DGRP_375	male	1.46786
DGRP_375	male	1.13125
DGRP_375	male	1.57619
DGRP_375	male	1.31905
DGRP_375	male	1.28095
DGRP_377	male	1.07738
DGRP_377	male	0.805208
DGRP_377	male	1.11875
DGRP_377	male	1.46786
DGRP_377	male	1.25357
DGRP_377	male	1.0375
DGRP_378	male	0.65625
DGRP_378	male	0.941667
DGRP_378	male	0.675
DGRP_378	male	0.7875
DGRP_378	male	0.916667
DGRP_378	male	0.85625
DGRP_379	male	1.08438
DGRP_379	male	0.917708
DGRP_379	male	0.909375
DGRP_379	male	1.25625
DGRP_379	male	0.940476
DGRP_379	male	1.13958
DGRP_38	male	1.11667
DGRP_38	male	1.42083
DGRP_38	male	1.25119
DGRP_38	male	1.00729
DGRP_38	male	1.19063
DGRP_38	male	0.89881
DGRP_380	male	1.33333
DGRP_380	male	1.23333
DGRP_380	male	1.2131
DGRP_380	male	1.33229
DGRP_380	male	1.24896
DGRP_380	male	1.21562
DGRP_381	male	1.14762
DGRP_381	male	1.07917
DGRP_381	male	1.10521
DGRP_381	male	1.13929
DGRP_381	male	1.15357
DGRP_381	male	1.23452
DGRP_383	male	1.23333
DGRP_383	male	1.14583
DGRP_383	male	1.12381
DGRP_383	male	1.23958
DGRP_383	male	0.989583
DGRP_383	male	1.13125
DGRP_386	male	1.32187
DGRP_386	male	1.51905
DGRP_386	male	1.40952
DGRP_386	male	1.24167
DGRP_386	male	1.50741
DGRP_386	male	1.50313
DGRP_390	male	1.44861
DGRP_390	male	1.55417
DGRP_390	male	1.54643
DGRP_390	male	1.16146
DGRP_390	male	1.29405
DGRP_390	male	1.08229
DGRP_391	male	1.70417
DGRP_391	male	1.84286
DGRP_391	male	1.00833
DGRP_391	male	1.94286
DGRP_391	male	1.31146
DGRP_391	male	1.17396
DGRP_392	male	1.07396
DGRP_392	male	0.944792
DGRP_392	male	1.24375
DGRP_392	male	1.79048
DGRP_392	male	1.34167
DGRP_392	male	1.59479
DGRP_395	male	1.32143
DGRP_395	male	1.43571
DGRP_395	male	1.16667
DGRP_395	male	1.20417
DGRP_395	male	1.27083
DGRP_395	male	1.21667
DGRP_397	male	1.10833
DGRP_397	male	1.07024
DGRP_397	male	1.17396
DGRP_397	male	1.08929
DGRP_397	male	1.19405
DGRP_397	male	1.17396
DGRP_399	male	0.985417
DGRP_399	male	1.20208
DGRP_399	male	1.1375
DGRP_399	male	1.04375
DGRP_399	male	1.18542
DGRP_399	male	1.30208
DGRP_40	male	1.04688
DGRP_40	male	1.42604
DGRP_40	male	0.975
DGRP_40	male	1.13333
DGRP_40	male	1.57381
DGRP_40	male	1.23125
DGRP_405	male	0.853125
DGRP_405	male	1.06979
DGRP_405	male	1.06979
DGRP_405	male	1.23542
DGRP_405	male	1.20714
DGRP_405	male	0.808333
DGRP_406	male	1.32778
DGRP_406	male	1.25694
DGRP_406	male	1.20208
DGRP_406	male	0.727083
DGRP_406	male	1.52292
DGRP_406	male	1.2125
DGRP_409	male	1.14375
DGRP_409	male	0.872917
DGRP_409	male	1.00417
DGRP_409	male	0.633333
DGRP_409	male	1.0119
DGRP_409	male	0.827083
DGRP_41	male	0.907937
DGRP_41	male	1.07604
DGRP_41	male	1.14375
DGRP_41	male	0.83125
DGRP_41	male	0.988095
DGRP_41	male	1.09792
DGRP_42	male	1.75
DGRP_42	male	1.15833
DGRP_42	male	1.17083
DGRP_42	male	0.55
DGRP_42	male	0.816667
DGRP_42	male	1.70417
DGRP_42	male	1.54167
DGRP_426	male	0.897917
DGRP_426	male	0.883333
DGRP_426	male	0.7
DGRP_426	male	0.845833
DGRP_426	male	0.620833
DGRP_426	male	0.797917
DGRP_427	male	0.925
DGRP_427	male	1.37708
DGRP_427	male	1.24286
DGRP_427	male	1.11429
DGRP_427	male	1.09792
DGRP_427	male	1.55833
DGRP_437	male	1.17361
DGRP_437	male	0.931944
DGRP_437	male	1.31528
DGRP_437	male	1.6881
DGRP_437	male	1.29375
DGRP_437	male	1.15833
DGRP_439	male	0.895238
DGRP_439	male	1.79167
DGRP_439	male	1.33125
DGRP_439	male	1.37708
DGRP_439	male	1.44375
DGRP_439	male	1.33958
DGRP_440	male	1.34643
DGRP_440	male	1.19063
DGRP_440	male	1.00238
DGRP_440	male	0.869048
DGRP_440	male	1.3381
DGRP_440	male	1.1381
DGRP_443	male	1.12292
DGRP_443	male	0.635417
DGRP_443	male	0.885417
DGRP_443	male	0.54375
DGRP_443	male	0.514583
DGRP_443	male	0.739583
DGRP_461	male	0.539583
DGRP_461	male	0.947917
DGRP_461	male	0.952083
DGRP_461	male	0.888095
DGRP_461	male	1.125
DGRP_461	male	0.721875
DGRP_48	male	1.00729
DGRP_48	male	0.998958
DGRP_48	male	0.873958
DGRP_48	male	0.940625
DGRP_48	male	1.33958
DGRP_48	male	1.11042
DGRP_486	male	1.25833
DGRP_486	male	1.4881
DGRP_486	male	1.54524
DGRP_486	male	0.907292
DGRP_486	male	1.30833
DGRP_486	male	1.34286
DGRP_49	male	0.9375
DGRP_49	male	0.963095
DGRP_49	male	0.622917
DGRP_49	male	1.04375
DGRP_49	male	0.94375
DGRP_49	male	0.939583
DGRP_491	male	1.13095
DGRP_491	male	0.902083
DGRP_491	male	0.714583
DGRP_491	male	0.997917
DGRP_491	male	0.735417
DGRP_491	male	0.83125
DGRP_492	male	0.971875
DGRP_492	male	1.02292
DGRP_492	male	0.890625
DGRP_492	male	1.10312
DGRP_492	male	0.773958
DGRP_492	male	0.732292
DGRP_492	male	1.36875
DGRP_492	male	1.24792
DGRP_502	male	1.43194
DGRP_502	male	1.06528
DGRP_502	male	0.926042
DGRP_502	male	1.49687
DGRP_502	male	1.30625
DGRP_502	male	1.14583
DGRP_505	male	1.52083
DGRP_505	male	1.42262
DGRP_505	male	1.57292
DGRP_505	male	2.14722
DGRP_505	male	1.75952
DGRP_505	male	1.71071
DGRP_508	male	1.05208
DGRP_508	male	0.78125
DGRP_508	male	0.785417
DGRP_508	male	0.89375
DGRP_508	male	1.13125
DGRP_508	male	0.847917
DGRP_509	male	0.745833
DGRP_509	male	0.76875
DGRP_509	male	0.797917
DGRP_509	male	0.397917
DGRP_509	male	0.745238
DGRP_509	male	0.90625
DGRP_513	male	0.8875
DGRP_513	male	0.989286
DGRP_513	male	0.853125
DGRP_513	male	1.01667
DGRP_513	male	0.940476
DGRP_513	male	1.16905
DGRP_517	male	1.15238
DGRP_517	male	1.08333
DGRP_517	male	1.30104
DGRP_517	male	1.36458
DGRP_517	male	1.43542
DGRP_517	male	1.43958
DGRP_531	male	0.763542
DGRP_531	male	1.06354
DGRP_531	male	0.858333
DGRP_531	male	1.10521
DGRP_531	male	0.579762
DGRP_531	male	0.694792
DGRP_535	male	1.4375
DGRP_535	male	1.25625
DGRP_535	male	1.13125
DGRP_535	male	1.03438
DGRP_535	male	1.325
DGRP_535	male	1.14062
DGRP_535	male	0.957292
DGRP_551	male	1.34167
DGRP_551	male	1.65167
DGRP_551	male	1.75833
DGRP_551	male	1.08194
DGRP_551	male	1.08194
DGRP_551	male	1.04062
DGRP_555	male	1.02188
DGRP_555	male	0.909375
DGRP_555	male	1.12292
DGRP_555	male	1.04792
DGRP_555	male	0.947917
DGRP_555	male	0.864286
DGRP_559	male	1.45972
DGRP_559	male	1.13214
DGRP_559	male	0.986458
DGRP_559	male	0.965625
DGRP_559	male	1.03214
DGRP_559	male	1.09062
DGRP_563	male	1.21354
DGRP_563	male	1.16875
DGRP_563	male	1.09583
DGRP_563	male	1.3
DGRP_563	male	1.2125
DGRP_563	male	1.175
DGRP_566	male	1.08646
DGRP_566	male	0.861458
DGRP_566	male	0.903125
DGRP_566	male	0.861458
DGRP_566	male	1.05595
DGRP_566	male	1.38958
DGRP_57	male	0.942857
DGRP_57	male	1.32381
DGRP_57	male	1.10729
DGRP_57	male	1.24479
DGRP_57	male	1.07812
DGRP_57	male	0.998958
DGRP_589	male	1.725
DGRP_589	male	1.3125
DGRP_589	male	1.33229
DGRP_589	male	0.847917
DGRP_589	male	1.22381
DGRP_589	male	1.28095
DGRP_59	male	1.25952
DGRP_59	male	1.46458
DGRP_59	male	1.43542
DGRP_59	male	1.22917
DGRP_59	male	1.00417
DGRP_59	male	1.3625
DGRP_595	male	1.20521
DGRP_595	male	1.11458
DGRP_595	male	0.79881
DGRP_595	male	0.586458
DGRP_595	male	0.823958
DGRP_595	male	1.27083
DGRP_596	male	0.790625
DGRP_596	male	0.911458
DGRP_596	male	1.04062
DGRP_596	male	0.969792
DGRP_596	male	1.22812
DGRP_596	male	1.25104
DGRP_627	male	1.5375
DGRP_627	male	1.05972
DGRP_627	male	1.14861
DGRP_627	male	1.645
DGRP_627	male	1.27833
DGRP_627	male	1.22292
DGRP_630	male	0.997917
DGRP_630	male	0.977083
DGRP_630	male	0.788095
DGRP_630	male	1.10938
DGRP_630	male	1.30714
DGRP_630	male	0.927083
DGRP_634	male	1.75476
DGRP_634	male	1.59792
DGRP_634	male	1.28125
DGRP_634	male	1.30625
DGRP_634	male	1.17604
DGRP_634	male	1.04271
DGRP_639	male	0.672619
DGRP_639	male	0.753571
DGRP_639	male	0.884375
DGRP_639	male	0.715476
DGRP_639	male	1.34271
DGRP_639	male	0.3875
DGRP_642	male	0.711905
DGRP_642	male	0.747917
DGRP_642	male	0.8
DGRP_642	male	0.733333
DGRP_642	male	0.835417
DGRP_642	male	0.672917
DGRP_646	male	1.01771
DGRP_646	male	1.55
DGRP_646	male	1.31458
DGRP_646	male	0.98125
DGRP_646	male	1.39167
DGRP_646	male	1.29792
DGRP_69	male	1.8631
DGRP_69	male	1.55937
DGRP_69	male	1.67381
DGRP_69	male	0.879762
DGRP_69	male	1.68571
DGRP_69	male	1.78095
DGRP_703	male	1.17083
DGRP_703	male	0.985714
DGRP_703	male	1.15278
DGRP_703	male	1.37361
DGRP_703	male	1.36528
DGRP_703	male	1.21528
DGRP_705	male	0.795833
DGRP_705	male	0.7875
DGRP_705	male	0.882292
DGRP_705	male	1.02708
DGRP_705	male	1.25417
DGRP_705	male	1.025
DGRP_707	male	1.23438
DGRP_707	male	1.30104
DGRP_707	male	1.41071
DGRP_707	male	1.10625
DGRP_707	male	0.960417
DGRP_707	male	1.45417
DGRP_707	male	1.37083
DGRP_712	male	1.47778
DGRP_712	male	1.58194
DGRP_712	male	1.38437
DGRP_712	male	1.20521
DGRP_712	male	1.49792
DGRP_712	male	1.40208
DGRP_714	male	0.8125
DGRP_714	male	0.870833
DGRP_714	male	1.09688
DGRP_714	male	1.16786
DGRP_714	male	0.825
DGRP_714	male	0.705208
DGRP_716	male	1.07708
DGRP_716	male	0.88125
DGRP_716	male	0.98125
DGRP_716	male	0.95
DGRP_716	male	1.20312
DGRP_716	male	0.704762
DGRP_721	male	1.06771
DGRP_721	male	1.32187
DGRP_721	male	1.08333
DGRP_721	male	1.30937
DGRP_721	male	1.40417
DGRP_721	male	1.23542
DGRP_727	male	0.75
DGRP_727	male	1.10521
DGRP_727	male	1.125
DGRP_727	male	1.13452
DGRP_727	male	0.888542
DGRP_727	male	0.452381
DGRP_73	male	1.16429
DGRP_73	male	0.90625
DGRP_73	male	1.01875
DGRP_73	male	1.18125
DGRP_73	male	0.952083
DGRP_73	male	1.01905
DGRP_730	male	0.755208
DGRP_730	male	0.296875
DGRP_730	male	0.995833
DGRP_730	male	1.26548
DGRP_730	male	0.8
DGRP_730	male	0.833333
DGRP_732	male	1.06458
DGRP_732	male	0.95
DGRP_732	male	1.0125
DGRP_732	male	1.24375
DGRP_732	male	0.95625
DGRP_732	male	1.02037
DGRP_737	male	1.02292
DGRP_737	male	1.03125
DGRP_737	male	1.02292
DGRP_737	male	1.17381
DGRP_737	male	0.91875
DGRP_737	male	0.91875
DGRP_738	male	1.05238
DGRP_738	male	1.31548
DGRP_738	male	0.997917
DGRP_738	male	1.16042
DGRP_738	male	1.76667
DGRP_738	male	1.40417
DGRP_75	male	0.996875
DGRP_75	male	0.988542
DGRP_75	male	1.44687
DGRP_75	male	1.01771
DGRP_75	male	0.914583
DGRP_75	male	0.71875
DGRP_75	male	0.889583
DGRP_757	male	0.834375
DGRP_757	male	1.01905
DGRP_757	male	1.01905
DGRP_757	male	1.0381
DGRP_757	male	1.45312
DGRP_757	male	1.4881
DGRP_761	male	1.1869
DGRP_761	male	0.992857
DGRP_761	male	0.947917
DGRP_761	male	0.889583
DGRP_761	male	0.872917
DGRP_761	male	0.88125
DGRP_765	male	1.50238
DGRP_765	male	1.26481
DGRP_765	male	1.5619
DGRP_765	male	1.74762
DGRP_765	male	1.76979
DGRP_765	male	1.51146
DGRP_774	male	1.00417
DGRP_774	male	0.534375
DGRP_774	male	1.03021
DGRP_774	male	1.12604
DGRP_774	male	0.7625
DGRP_774	male	0.814286
DGRP_776	male	1.56905
DGRP_776	male	1.33542
DGRP_776	male	1.19286
DGRP_776	male	1.58958
DGRP_776	male	1.39042
DGRP_776	male	1.58125
DGRP_776	male	1.55625
DGRP_783	male	1.34375
DGRP_783	male	1.21042
DGRP_783	male	0.996429
DGRP_783	male	1.10938
DGRP_783	male	0.8
DGRP_783	male	1.02917
DGRP_786	male	0.739583
DGRP_786	male	0.635417
DGRP_786	male	0.885417
DGRP_786	male	0.407143
DGRP_786	male	0.89375
DGRP_786	male	0.722917
DGRP_787	male	1.10938
DGRP_787	male	0.838542
DGRP_787	male	0.95625
DGRP_787	male	0.96875
DGRP_787	male	0.959524
DGRP_787	male	0.939583
DGRP_787	male	1.01875
DGRP_790	male	0.513542
DGRP_790	male	0.880208
DGRP_790	male	0.605208
DGRP_790	male	0.759375
DGRP_790	male	0.742857
DGRP_790	male	0.766667
DGRP_796	male	1.30521
DGRP_796	male	1.56354
DGRP_796	male	0.789583
DGRP_796	male	1.08125
DGRP_796	male	1.13542
DGRP_796	male	1.05357
DGRP_799	male	1.06042
DGRP_799	male	1.18125
DGRP_799	male	1.0875
DGRP_799	male	1.30833
DGRP_799	male	1.42917
DGRP_799	male	1.0125
DGRP_801	male	0.92619
DGRP_801	male	1.18542
DGRP_801	male	1.11563
DGRP_801	male	1.22262
DGRP_801	male	1.17976
DGRP_801	male	1.39861
DGRP_802	male	1.07604
DGRP_802	male	1.08854
DGRP_802	male	1.07187
DGRP_802	male	1.32083
DGRP_802	male	1.09524
DGRP_802	male	1.16354
DGRP_802	male	1.21771
DGRP_804	male	1.19762
DGRP_804	male	1.06042
DGRP_804	male	1.3381
DGRP_804	male	1.30476
DGRP_804	male	1.24479
DGRP_804	male	1.30238
DGRP_805	male	0.913542
DGRP_805	male	0.658333
DGRP_805	male	0.745833
DGRP_805	male	1.25
DGRP_805	male	1.03333
DGRP_805	male	1.46667
DGRP_808	male	1.21771
DGRP_808	male	1.29271
DGRP_808	male	1.21071
DGRP_808	male	1.05625
DGRP_808	male	1.18854
DGRP_808	male	1.45357
DGRP_810	male	1.18095
DGRP_810	male	0.992708
DGRP_810	male	0.971875
DGRP_810	male	1.04688
DGRP_810	male	0.570833
DGRP_810	male	1.09167
DGRP_812	male	0.934375
DGRP_812	male	0.459375
DGRP_812	male	0.588095
DGRP_812	male	1.20208
DGRP_812	male	0.914583
DGRP_812	male	0.735417
DGRP_812	male	0.841667
DGRP_818	male	1.20521
DGRP_818	male	0.988542
DGRP_818	male	1.22188
DGRP_818	male	1.01354
DGRP_818	male	1.22292
DGRP_818	male	1.09792
DGRP_820	male	1.525
DGRP_820	male	1.575
DGRP_820	male	1.70357
DGRP_820	male	1.51979
DGRP_820	male	1.30729
DGRP_820	male	1.4369
DGRP_822	male	1.00625
DGRP_822	male	1.13571
DGRP_822	male	1.18125
DGRP_822	male	0.954167
DGRP_822	male	0.947917
DGRP_822	male	0.785417
DGRP_83	male	1.15938
DGRP_83	male	0.726042
DGRP_83	male	0.69375
DGRP_83	male	0.439583
DGRP_83	male	0.76875
DGRP_83	male	1.00417
DGRP_832	male	1.08214
DGRP_832	male	0.726042
DGRP_832	male	0.996875
DGRP_832	male	1.32381
DGRP_832	male	0.894048
DGRP_832	male	1.34306
DGRP_837	male	0.980208
DGRP_837	male	0.852083
DGRP_837	male	0.827083
DGRP_837	male	0.897917
DGRP_837	male	1.22188
DGRP_837	male	0.926042
DGRP_85	male	0.74375
DGRP_85	male	0.835714
DGRP_85	male	1.03125
DGRP_85	male	1.12187
DGRP_85	male	1.13229
DGRP_85	male	1.69833
DGRP_852	male	1.18854
DGRP_852	male	0.946875
DGRP_852	male	0.909375
DGRP_852	male	0.759375
DGRP_852	male	1.03542
DGRP_852	male	1.00625
DGRP_855	male	1.14048
DGRP_855	male	1.19762
DGRP_855	male	1.36146
DGRP_855	male	1.40729
DGRP_855	male	2.14167
DGRP_855	male	1.32619
DGRP_855	male	1.56042
DGRP_857	male	1.11771
DGRP_857	male	0.88125
DGRP_857	male	1.00625
DGRP_857	male	0.785417
DGRP_857	male	1.18958
DGRP_857	male	0.95625
DGRP_861	male	1.30238
DGRP_861	male	0.985417
DGRP_861	male	0.82381
DGRP_861	male	0.819048
DGRP_861	male	1.03646
DGRP_861	male	1.06071
DGRP_879	male	0.313542
DGRP_879	male	0.280208
DGRP_879	male	0.738095
DGRP_879	male	1.42813
DGRP_879	male	0.848958
DGRP_879	male	0.857292
DGRP_88	male	1.10238
DGRP_88	male	0.946875
DGRP_88	male	0.941667
DGRP_88	male	1.11458
DGRP_88	male	1.05417
DGRP_88	male	1.13333
DGRP_882	male	1.02917
DGRP_882	male	1.24444
DGRP_882	male	1.02604
DGRP_882	male	0.734375
DGRP_882	male	1.37738
DGRP_882	male	1.13021
DGRP_884	male	1.21042
DGRP_884	male	1.26429
DGRP_884	male	1.45625
DGRP_884	male	1.325
DGRP_884	male	1.4
DGRP_884	male	1.0125
DGRP_887	male	1.49762
DGRP_887	male	0.759375
DGRP_887	male	1.13333
DGRP_887	male	0.838095
DGRP_887	male	0.929167
DGRP_887	male	1.04286
DGRP_890	male	0.958333
DGRP_890	male	0.939286
DGRP_890	male	0.963542
DGRP_890	male	0.986905
DGRP_890	male	0.876042
DGRP_890	male	0.82619
DGRP_890	male	0.839583
DGRP_892	male	1.07857
DGRP_892	male	1.11458
DGRP_892	male	0.807143
DGRP_892	male	1.09286
DGRP_892	male	1.06458
DGRP_892	male	0.928571
DGRP_894	male	1.11458
DGRP_894	male	1.19583
DGRP_894	male	0.961905
DGRP_894	male	1.51146
DGRP_894	male	1.06875
DGRP_894	male	0.985417
DGRP_894	male	1.15952
DGRP_894	male	1.17857
DGRP_897	male	0.891667
DGRP_897	male	0.90119
DGRP_897	male	1.24881
DGRP_897	male	0.934375
DGRP_897	male	0.985714
DGRP_897	male	1.16667
DGRP_907	male	1.10357
DGRP_907	male	1.13214
DGRP_907	male	1.19896
DGRP_907	male	0.935714
DGRP_907	male	1.32381
DGRP_907	male	1.10729
DGRP_908	male	0.939583
DGRP_908	male	1.02292
DGRP_908	male	1.00833
DGRP_908	male	1.10312
DGRP_908	male	0.947917
DGRP_908	male	1.06875
DGRP_91	male	1.07857
DGRP_91	male	1.27381
DGRP_91	male	1.2875
DGRP_91	male	1.57083
DGRP_91	male	1.21667
DGRP_91	male	1.2619
DGRP_911	male	0.8375
DGRP_911	male	1.31528
DGRP_911	male	0.827778
DGRP_911	male	1.21528
DGRP_911	male	1.11071
DGRP_911	male	0.946875
DGRP_93	male	0.889583
DGRP_93	male	0.921429
DGRP_93	male	1.00625
DGRP_93	male	1.03958
DGRP_93	male	1.09583
DGRP_93	male	0.994792
DGRP_100	female	1.38229
DGRP_100	female	1.77083
DGRP_100	female	1.49479
DGRP_100	female	1.52262
DGRP_100	female	1.99
DGRP_100	female	2.025
DGRP_101	female	1.30694
DGRP_101	female	1.20278
DGRP_101	female	1.08021
DGRP_101	female	1.01771
DGRP_101	female	0.959375
DGRP_101	female	1.21042
DGRP_105	female	1.81458
DGRP_105	female	1.43958
DGRP_105	female	1.84167
DGRP_105	female	1.12083
DGRP_105	female	1.175
DGRP_105	female	1.62396
DGRP_109	female	0.902778
DGRP_109	female	1.03438
DGRP_109	female	1.29271
DGRP_109	female	0.951042
DGRP_109	female	0.839583
DGRP_109	female	1.07708
DGRP_129	female	1.36786
DGRP_129	female	1.18333
DGRP_129	female	1.22381
DGRP_129	female	1.35357
DGRP_129	female	1.49643
DGRP_129	female	1.36354
DGRP_136	female	1.04167
DGRP_136	female	1.13333
DGRP_136	female	0.792708
DGRP_136	female	1.23438
DGRP_136	female	0.502083
DGRP_136	female	1.07857
DGRP_138	female	0.991667
DGRP_138	female	1.19167
DGRP_138	female	0.854167
DGRP_138	female	1.33438
DGRP_138	female	1.20595
DGRP_138	female	0.728333
DGRP_138	female	0.816667
DGRP_142	female	0.935417
DGRP_142	female	1.52143
DGRP_142	female	0.996875
DGRP_142	female	1.38214
DGRP_142	female	1.53021
DGRP_142	female	1.1875
DGRP_149	female	1.18333
DGRP_149	female	1.40104
DGRP_149	female	1.14405
DGRP_149	female	1.18646
DGRP_149	female	1.48958
DGRP_153	female	0.627778
DGRP_153	female	0.711111
DGRP_153	female	1.06771
DGRP_153	female	1.41458
DGRP_153	female	1.09762
DGRP_153	female	1.22619
DGRP_158	female	1.22857
DGRP_158	female	1.05476
DGRP_158	female	0.952083
DGRP_158	female	1.32143
DGRP_158	female	1.03125
DGRP_158	female	1.15938
DGRP_161	female	0.939286
DGRP_161	female	1.09271
DGRP_161	female	1.02188
DGRP_161	female	1.43021
DGRP_161	female	0.988542
DGRP_161	female	1.1125
DGRP_176	female	1.525
DGRP_176	female	1.22024
DGRP_176	female	1.33438
DGRP_176	female	0.905208
DGRP_176	female	1.20104
DGRP_176	female	0.792708
DGRP_177	female	1.72604
DGRP_177	female	1.67604
DGRP_177	female	1.29524
DGRP_177	female	1.77857
DGRP_177	female	0.452083
DGRP_177	female	1.39167
DGRP_177	female	1.625
DGRP_177	female	2.35714
DGRP_181	female	0.736111
DGRP_181	female	1.03194
DGRP_181	female	1.19028
DGRP_181	female	1.16429
DGRP_181	female	0.910417
DGRP_181	female	0.797619
DGRP_195	female	1.20938
DGRP_195	female	1.12187
DGRP_195	female	0.880208
DGRP_195	female	0.996875
DGRP_195	female	0.638542
DGRP_195	female	0.942708
DGRP_208	female	1.00208
DGRP_208	female	1.98542
DGRP_208	female	0.979167
DGRP_208	female	1.25238
DGRP_208	female	1.075
DGRP_208	female	1.45208
DGRP_21	female	1.25417
DGRP_21	female	1.3625
DGRP_21	female	0.947917
DGRP_21	female	1.03958
DGRP_21	female	1.42292
DGRP_21	female	1.63125
DGRP_217	female	0.416667
DGRP_217	female	1.39167
DGRP_217	female	1.03333
DGRP_217	female	1.01771
DGRP_217	female	1.00104
DGRP_217	female	0.873958
DGRP_227	female	1.18437
DGRP_227	female	1.01667
DGRP_227	female	0.95
DGRP_227	female	0.85625
DGRP_227	female	1.54583
DGRP_227	female	1.12738
DGRP_228	female	1.46667
DGRP_228	female	1.3
DGRP_228	female	1.48021
DGRP_228	female	1.08854
DGRP_228	female	1.24687
DGRP_228	female	0.938542
DGRP_229	female	1.94405
DGRP_229	female	1.40208
DGRP_229	female	1.56042
DGRP_229	female	1.62857
DGRP_229	female	1.4
DGRP_229	female	1.78095
DGRP_233	female	0.626042
DGRP_233	female	0.842708
DGRP_233	female	0.867857
DGRP_233	female	1.08438
DGRP_233	female	1.36771
DGRP_233	female	0.903571
DGRP_235	female	0.669444
DGRP_235	female	0.702778
DGRP_235	female	0.598611
DGRP_235	female	0.909375
DGRP_235	female	0.630208
DGRP_235	female	0.885417
DGRP_237	female	1.27188
DGRP_237	female	1.00521
DGRP_237	female	1.07187
DGRP_237	female	1.09167
DGRP_237	female	0.870833
DGRP_237	female	1.29167
DGRP_239	female	0.952381
DGRP_239	female	1.0875
DGRP_239	female	1.58333
DGRP_239	female	1.55417
DGRP_239	female	1.62857
DGRP_239	female	1.5631
DGRP_256	female	0.472917
DGRP_256	female	0.939583
DGRP_256	female	1.12083
DGRP_256	female	1.09524
DGRP_256	female	0.435714
DGRP_256	female	1.14048
DGRP_26	female	1.09861
DGRP_26	female	0.860317
DGRP_26	female	1.19167
DGRP_26	female	1.00104
DGRP_26	female	0.739286
DGRP_26	female	1.10714
DGRP_28	female	0.614583
DGRP_28	female	1.03438
DGRP_28	female	1.3125
DGRP_28	female	1.31042
DGRP_28	female	1.40625
DGRP_28	female	1.38333
DGRP_280	female	1.27604
DGRP_280	female	1.24271
DGRP_280	female	1.98095
DGRP_280	female	1.27143
DGRP_280	female	1.075
DGRP_280	female	1.26042
DGRP_287	female	0.729167
DGRP_287	female	0.48125
DGRP_287	female	0.76875
DGRP_287	female	0.885417
DGRP_287	female	1.14583
DGRP_287	female	1.4381
DGRP_301	female	1.64271
DGRP_301	female	1.20938
DGRP_301	female	0.925
DGRP_301	female	1.33452
DGRP_301	female	1.65476
DGRP_301	female	1.68854
DGRP_303	female	0.902778
DGRP_303	female	0.869444
DGRP_303	female	0.739583
DGRP_303	female	0.997917
DGRP_303	female	1.47143
DGRP_303	female	0.677083
DGRP_304	female	0.641667
DGRP_304	female	1.67143
DGRP_304	female	1.2375
DGRP_304	female	0.9875
DGRP_304	female	0.979167
DGRP_304	female	1.28854
DGRP_306	female	1.20208
DGRP_306	female	0.835417
DGRP_306	female	0.817708
DGRP_306	female	0.877381
DGRP_306	female	0.621875
DGRP_306	female	0.813542
DGRP_307	female	0.908333
DGRP_307	female	0.870833
DGRP_307	female	0.90625
DGRP_307	female	0.814583
DGRP_307	female	0.722917
DGRP_307	female	1.16042
DGRP_309	female	1.65833
DGRP_309	female	1.225
DGRP_309	female	1.69583
DGRP_309	female	1.04583
DGRP_309	female	1.13125
DGRP_309	female	0.872917
DGRP_31	female	1.76146
DGRP_31	female	1.06146
DGRP_31	female	1.73214
DGRP_31	female	1.37396
DGRP_31	female	1.21458
DGRP_31	female	1.74722
DGRP_310	female	1.3
DGRP_310	female	1.06875
DGRP_310	female	0.7875
DGRP_310	female	1.19792
DGRP_310	female	1.00625
DGRP_310	female	0.933333
DGRP_313	female	0.969444
DGRP_313	female	1.14028
DGRP_313	female	0.710417
DGRP_313	female	1.07292
DGRP_313	female	0.852083
DGRP_313	female	0.902083
DGRP_315	female	1.6125
DGRP_315	female	1.46667
DGRP_315	female	0.932407
DGRP_315	female	0.997917
DGRP_315	female	1.12619
DGRP_315	female	0.99375
DGRP_317	female	1.03542
DGRP_317	female	0.81875
DGRP_317	female	1.11458
DGRP_317	female	0.93125
DGRP_317	female	0.908333
DGRP_317	female	1.06771
DGRP_318	female	1.375
DGRP_318	female	1.37083
DGRP_318	female	1.5625
DGRP_318	female	0.738542
DGRP_318	female	0.738542
DGRP_318	female	0.738542
DGRP_319	female	1.26548
DGRP_319	female	1.46146
DGRP_319	female	1.46979
DGRP_319	female	2.02639
DGRP_319	female	1.26146
DGRP_319	female	1.11146
DGRP_32	female	1.82738
DGRP_32	female	1.62813
DGRP_32	female	1.39062
DGRP_32	female	1.22812
DGRP_32	female	1.30313
DGRP_32	female	1.79861
DGRP_32	female	1.69405
DGRP_320	female	1.08854
DGRP_320	female	0.967708
DGRP_320	female	1.08854
DGRP_320	female	1.01771
DGRP_320	female	0.455952
DGRP_320	female	0.632143
DGRP_321	female	0.595833
DGRP_321	female	1.01667
DGRP_321	female	0.558333
DGRP_321	female	0.922917
DGRP_321	female	0.502083
DGRP_321	female	0.402083
DGRP_324	female	1.52361
DGRP_324	female	1.69444
DGRP_324	female	1.96528
DGRP_324	female	1.31528
DGRP_324	female	1.18125
DGRP_324	female	1.75476
DGRP_332	female	0.990476
DGRP_332	female	0.35625
DGRP_332	female	0.510417
DGRP_332	female	1.07857
DGRP_332	female	0.502083
DGRP_332	female	0.835714
DGRP_332	female	1.03095
DGRP_335	female	0.544444
DGRP_335	female	0.473611
DGRP_335	female	0.853571
DGRP_335	female	1.29762
DGRP_335	female	1.42143
DGRP_335	female	1.16667
DGRP_335	female	1.23958
DGRP_338	female	1.57604
DGRP_338	female	1.55937
DGRP_338	female	1.43125
DGRP_338	female	1.44375
DGRP_338	female	1.23542
DGRP_338	female	1.5125
DGRP_348	female	0.923958
DGRP_348	female	1.55313
DGRP_348	female	1.04479
DGRP_348	female	1.51979
DGRP_348	female	1.40312
DGRP_348	female	1.54896
DGRP_350	female	1.44048
DGRP_350	female	1.46042
DGRP_350	female	1.33542
DGRP_350	female	1.46458
DGRP_350	female	1.29375
DGRP_350	female	1.06979
DGRP_352	female	1.89375
DGRP_352	female	1.57708
DGRP_352	female	1.48542
DGRP_352	female	1.025
DGRP_352	female	1.39167
DGRP_352	female	1.38333
DGRP_354	female	1.14643
DGRP_354	female	1.31979
DGRP_354	female	1.33229
DGRP_354	female	1.14167
DGRP_354	female	1.58958
DGRP_354	female	1.01458
DGRP_355	female	0.532292
DGRP_355	female	0.603125
DGRP_355	female	1.00104
DGRP_355	female	0.888542
DGRP_355	female	0.922917
DGRP_355	female	0.985417
DGRP_356	female	1.09583
DGRP_356	female	1.17619
DGRP_356	female	1.16204
DGRP_356	female	1.21667
DGRP_356	female	1.175
DGRP_356	female	1.01979
DGRP_357	female	1.00278
DGRP_357	female	1.47361
DGRP_357	female	0.625
DGRP_357	female	1.86771
DGRP_357	female	1.825
DGRP_357	female	1.25521
DGRP_357	female	1.24375
DGRP_357	female	1.96875
DGRP_357	female	1.68125
DGRP_357	female	1.53571
DGRP_357	female	1.89762
DGRP_357	female	0.742708
DGRP_358	female	1.22292
DGRP_358	female	1.49375
DGRP_358	female	1.25208
DGRP_358	female	1.36458
DGRP_358	female	0.847917
DGRP_358	female	1.49583
DGRP_359	female	0.940476
DGRP_359	female	0.980208
DGRP_359	female	1.65238
DGRP_359	female	1.2375
DGRP_359	female	1.18095
DGRP_359	female	2.08571
DGRP_359	female	1.35
DGRP_359	female	1.675
DGRP_359	female	1.44167
DGRP_360	female	1.16667
DGRP_360	female	0.784375
DGRP_360	female	0.660417
DGRP_360	female	0.660417
DGRP_360	female	0.90625
DGRP_360	female	0.925
DGRP_362	female	0.896875
DGRP_362	female	1.31771
DGRP_362	female	0.913542
DGRP_362	female	1.19896
DGRP_362	female	1.14062
DGRP_362	female	0.853125
DGRP_365	female	0.952083
DGRP_365	female	1.55
DGRP_367	female	1.4881
DGRP_367	female	0.96875
DGRP_367	female	0.52619
DGRP_367	female	0.79375
DGRP_367	female	1.13958
DGRP_367	female	1.00208
DGRP_370	female	1.83333
DGRP_370	female	1.22604
DGRP_370	female	0.996429
DGRP_370	female	1.11979
DGRP_370	female	1.09896
DGRP_370	female	1.37381
DGRP_370	female	0.827083
DGRP_371	female	1.00833
DGRP_371	female	1.07917
DGRP_371	female	1.15521
DGRP_371	female	1.08021
DGRP_371	female	1.02083
DGRP_371	female	0.959375
DGRP_371	female	0.986458
DGRP_373	female	1.18958
DGRP_373	female	1.14375
DGRP_373	female	1.44167
DGRP_373	female	0.739583
DGRP_373	female	0.789583
DGRP_373	female	0.697917
DGRP_374	female	1.82604
DGRP_374	female	1.35521
DGRP_374	female	1.33452
DGRP_374	female	1.52976
DGRP_374	female	1.7631
DGRP_374	female	1.12292
DGRP_375	female	1.17738
DGRP_375	female	0.922917
DGRP_375	female	1.23021
DGRP_375	female	1.81905
DGRP_375	female	1.40208
DGRP_375	female	0.983333
DGRP_377	female	1.10595
DGRP_377	female	0.480208
DGRP_377	female	0.83125
DGRP_377	female	1.09375
DGRP_377	female	0.896875
DGRP_377	female	1.00119
DGRP_378	female	0.989583
DGRP_378	female	1.16667
DGRP_378	female	1.33333
DGRP_378	female	1.1125
DGRP_378	female	0.785417
DGRP_378	female	1.35625
DGRP_378	female	0.985417
DGRP_379	female	1.15521
DGRP_379	female	1.32604
DGRP_379	female	1.26354
DGRP_379	female	1.23854
DGRP_379	female	1.29271
DGRP_379	female	1.10625
DGRP_38	female	1.325
DGRP_38	female	1.05
DGRP_38	female	1.10833
DGRP_38	female	1.21979
DGRP_38	female	1.31146
DGRP_38	female	1.00313
DGRP_380	female	1.20833
DGRP_380	female	1.68571
DGRP_380	female	1.61667
DGRP_380	female	1.41786
DGRP_380	female	1.27396
DGRP_380	female	1.28646
DGRP_381	female	1.28571
DGRP_381	female	1.2881
DGRP_381	female	1.62976
DGRP_381	female	1.63929
DGRP_381	female	1.29271
DGRP_381	female	1.14896
DGRP_383	female	1.10417
DGRP_383	female	1.28333
DGRP_383	female	1.36042
DGRP_383	female	1.09375
DGRP_383	female	1.17917
DGRP_383	female	1.45714
DGRP_386	female	1.33021
DGRP_386	female	0.988542
DGRP_386	female	1.41354
DGRP_386	female	1.35714
DGRP_386	female	1.05417
DGRP_386	female	1.46429
DGRP_390	female	1.86071
DGRP_390	female	1.51979
DGRP_390	female	1.79881
DGRP_390	female	1.66979
DGRP_390	female	1.39062
DGRP_390	female	1.65476
DGRP_391	female	1.65833
DGRP_391	female	1.37083
DGRP_391	female	2.10952
DGRP_391	female	1.30313
DGRP_391	female	1.09896
DGRP_391	female	1.05729
DGRP_392	female	1.17396
DGRP_392	female	1.15729
DGRP_392	female	1.07708
DGRP_392	female	1.35833
DGRP_392	female	1.79048
DGRP_392	female	1.11146
DGRP_395	female	1.61042
DGRP_395	female	1.64524
DGRP_395	female	1.34583
DGRP_395	female	1.59583
DGRP_395	female	1.42917
DGRP_395	female	1.11667
DGRP_397	female	1.12262
DGRP_397	female	0.944792
DGRP_397	female	1.30313
DGRP_397	female	1.38194
DGRP_397	female	1.35595
DGRP_397	female	1.10312
DGRP_399	female	1.07708
DGRP_399	female	0.710417
DGRP_399	female	1.6125
DGRP_399	female	1.5625
DGRP_399	female	1.69167
DGRP_399	female	1.46979
DGRP_40	female	1.00521
DGRP_40	female	0.876042
DGRP_40	female	1.42083
DGRP_40	female	0.447917
DGRP_40	female	0.522917
DGRP_40	female	0.602083
DGRP_405	female	0.632292
DGRP_405	female	1.18646
DGRP_405	female	1.30313
DGRP_405	female	1.18646
DGRP_405	female	1.28542
DGRP_405	female	1.23542
DGRP_405	female	1.04524
DGRP_406	female	1.45278
DGRP_406	female	1.25079
DGRP_406	female	1.00625
DGRP_406	female	1.12708
DGRP_406	female	1.14375
DGRP_406	female	0.941667
DGRP_409	female	1.02292
DGRP_409	female	0.816667
DGRP_409	female	0.9875
DGRP_409	female	0.788095
DGRP_409	female	0.757143
DGRP_409	female	1.52857
DGRP_41	female	0.769444
DGRP_41	female	0.884375
DGRP_41	female	1.03958
DGRP_41	female	0.516667
DGRP_41	female	0.45625
DGRP_41	female	0.70625
DGRP_42	female	2.68125
DGRP_42	female	2.185
DGRP_42	female	2.93958
DGRP_42	female	1.65167
DGRP_42	female	0.61
DGRP_42	female	1.955
DGRP_426	female	0.627083
DGRP_426	female	1.88095
DGRP_426	female	1.05
DGRP_426	female	1.45
DGRP_426	female	1.30625
DGRP_426	female	0.739583
DGRP_427	female	1.425
DGRP_427	female	1.05208
DGRP_427	female	1.21875
DGRP_427	female	1.29375
DGRP_427	female	1.29643
DGRP_427	female	1.29286
DGRP_437	female	1.44028
DGRP_437	female	1.69028
DGRP_437	female	1.21944
DGRP_437	female	1.11458
DGRP_437	female	1.22917
DGRP_437	female	1.52292
DGRP_439	female	1.50833
DGRP_439	female	1.32917
DGRP_439	female	1.79524
DGRP_439	female	1.525
DGRP_439	female	1.52083
DGRP_439	female	1.24896
DGRP_440	female	1.15729
DGRP_440	female	1.22812
DGRP_440	female	1.12813
DGRP_440	female	0.783333
DGRP_440	female	0.80625
DGRP_440	female	1
DGRP_443	female	0.589583
DGRP_443	female	0.652083
DGRP_443	female	0.885417
DGRP_443	female	0.688095
DGRP_443	female	0.64375
DGRP_443	female	0.769048
DGRP_461	female	1.20476
DGRP_461	female	0.875
DGRP_461	female	0.4
DGRP_461	female	0.658333
DGRP_461	female	0.947917
DGRP_461	female	0.514583
DGRP_48	female	0.990625
DGRP_48	female	0.973958
DGRP_48	female	1.14896
DGRP_48	female	1.13229
DGRP_48	female	1.01562
DGRP_48	female	1.59167
DGRP_486	female	0.741667
DGRP_486	female	1.20833
DGRP_486	female	1.29375
DGRP_486	female	1.23958
DGRP_486	female	1.84524
DGRP_486	female	1.96429
DGRP_49	female	0.979167
DGRP_49	female	1.55357
DGRP_49	female	1.02708
DGRP_49	female	0.852083
DGRP_49	female	1.22708
DGRP_49	female	1.26875
DGRP_491	female	1.18542
DGRP_491	female	0.327083
DGRP_491	female	0.960417
DGRP_491	female	0.602083
DGRP_491	female	0.85625
DGRP_491	female	0.71875
DGRP_492	female	0.590625
DGRP_492	female	1.11458
DGRP_492	female	0.703125
DGRP_492	female	0.941667
DGRP_492	female	0.790625
DGRP_492	female	0.694048
DGRP_502	female	1.29861
DGRP_502	female	1.16944
DGRP_502	female	1.40938
DGRP_502	female	1.39688
DGRP_502	female	1.39762
DGRP_502	female	1.2119
DGRP_505	female	1.665
DGRP_505	female	1.18929
DGRP_505	female	1.685
DGRP_505	female	1.6875
DGRP_505	female	1.76389
DGRP_505	female	1.50714
DGRP_508	female	1.43958
DGRP_508	female	1.14375
DGRP_508	female	1.02292
DGRP_508	female	0.827083
DGRP_508	female	1.25625
DGRP_508	female	1.22292
DGRP_509	female	0.791667
DGRP_509	female	0.85625
DGRP_509	female	0.521429
DGRP_509	female	1.20625
DGRP_509	female	0.716667
DGRP_509	female	1.03958
DGRP_513	female	0.986458
DGRP_513	female	0.803125
DGRP_513	female	1.17708
DGRP_513	female	1.24048
DGRP_513	female	0.952083
DGRP_513	female	0.929167
DGRP_517	female	1.35833
DGRP_517	female	1.05
DGRP_517	female	1.33021
DGRP_517	female	1.20521
DGRP_517	female	1.26875
DGRP_517	female	1.49286
DGRP_531	female	1.79271
DGRP_531	female	1.21354
DGRP_531	female	1.00521
DGRP_531	female	0.958333
DGRP_531	female	0.715625
DGRP_531	female	0.711458
DGRP_535	female	1.26667
DGRP_535	female	1.04762
DGRP_535	female	1.25833
DGRP_535	female	1.27708
DGRP_535	female	1.27708
DGRP_535	female	0.85
DGRP_551	female	2.01167
DGRP_551	female	1.07024
DGRP_551	female	0.965476
DGRP_551	female	1.50357
DGRP_551	female	1.19167
DGRP_551	female	1.04062
DGRP_555	female	1.14375
DGRP_555	female	0.838542
DGRP_555	female	0.917708
DGRP_555	female	1.19375
DGRP_555	female	1.12292
DGRP_555	female	1.09792
DGRP_559	female	1.36071
DGRP_559	female	1.01562
DGRP_559	female	1.57396
DGRP_559	female	1.08452
DGRP_559	female	1.05313
DGRP_559	female	1.32396
DGRP_563	female	1.01354
DGRP_563	female	1.41458
DGRP_563	female	1.30476
DGRP_563	female	1.2875
DGRP_563	female	1.57917
DGRP_563	female	1.36667
DGRP_566	female	1.33646
DGRP_566	female	1.34167
DGRP_566	female	1.43214
DGRP_566	female	1.49063
DGRP_566	female	1.59896
DGRP_566	female	1.76429
DGRP_57	female	0.9875
DGRP_57	female	1.29583
DGRP_57	female	1.26146
DGRP_57	female	1.16562
DGRP_57	female	0.986458
DGRP_57	female	0.923958
DGRP_589	female	0.779167
DGRP_589	female	0.965625
DGRP_589	female	1.03214
DGRP_589	female	0.602083
DGRP_589	female	0.760417
DGRP_589	female	0.735417
DGRP_59	female	1.46429
DGRP_59	female	1.57292
DGRP_59	female	1.28542
DGRP_59	female	1.51458
DGRP_59	female	1.19167
DGRP_59	female	1.35833
DGRP_596	female	1.42813
DGRP_596	female	1.24167
DGRP_596	female	1.01979
DGRP_596	female	1.22396
DGRP_596	female	0.965625
DGRP_596	female	1.38854
DGRP_595	female	1.26771
DGRP_595	female	1.06875
DGRP_595	female	1.36458
DGRP_595	female	0.98125
DGRP_595	female	0.64375
DGRP_595	female	0.798958
DGRP_627	female	1.05313
DGRP_627	female	1.11146
DGRP_627	female	1.09062
DGRP_627	female	1.32738
DGRP_627	female	1.31146
DGRP_627	female	1.19896
DGRP_630	female	1.6881
DGRP_630	female	1.42143
DGRP_630	female	1.06429
DGRP_630	female	1.90104
DGRP_630	female	1.01458
DGRP_630	female	1.27292
DGRP_634	female	2.14167
DGRP_634	female	1.38958
DGRP_634	female	1.81667
DGRP_634	female	1.6119
DGRP_634	female	1.49271
DGRP_634	female	1.83854
DGRP_639	female	0.642708
DGRP_639	female	0.513542
DGRP_639	female	0.776042
DGRP_639	female	0.688542
DGRP_639	female	0.517708
DGRP_639	female	0.983333
DGRP_642	female	0.502083
DGRP_642	female	0.822917
DGRP_642	female	1.4
DGRP_642	female	0.904167
DGRP_642	female	0.154762
DGRP_642	female	0.560417
DGRP_646	female	1.22708
DGRP_646	female	1.19762
DGRP_646	female	1.23958
DGRP_646	female	0.41875
DGRP_646	female	0.454762
DGRP_646	female	0.264583
DGRP_69	female	1.69687
DGRP_69	female	1.36771
DGRP_69	female	1.50625
DGRP_69	female	1.09792
DGRP_69	female	1.35714
DGRP_69	female	1.54762
DGRP_703	female	1.32917
DGRP_703	female	1.23333
DGRP_703	female	1.54444
DGRP_703	female	1.14861
DGRP_703	female	1.32361
DGRP_703	female	1.68413
DGRP_705	female	1.5875
DGRP_705	female	1.28333
DGRP_705	female	0.953125
DGRP_705	female	1.30208
DGRP_705	female	1.08958
DGRP_705	female	1.0125
DGRP_707	female	0.876042
DGRP_707	female	0.902381
DGRP_707	female	1.06354
DGRP_707	female	0.61875
DGRP_707	female	1.16458
DGRP_707	female	1.52292
DGRP_712	female	2.0127
DGRP_712	female	1.38611
DGRP_712	female	1.39861
DGRP_712	female	1.26771
DGRP_712	female	0.886905
DGRP_712	female	1.28438
DGRP_714	female	1.08333
DGRP_714	female	1.0375
DGRP_714	female	1.22604
DGRP_714	female	0.909375
DGRP_714	female	0.834375
DGRP_714	female	0.755208
DGRP_716	female	0.697917
DGRP_716	female	0.814583
DGRP_716	female	0.960417
DGRP_716	female	0.882292
DGRP_716	female	0.554167
DGRP_716	female	0.975
DGRP_721	female	1.27188
DGRP_721	female	1.31771
DGRP_721	female	1.6119
DGRP_721	female	1.28854
DGRP_721	female	1.26458
DGRP_721	female	1.80714
DGRP_727	female	0.7375
DGRP_727	female	1.03452
DGRP_727	female	0.892708
DGRP_727	female	0.942708
DGRP_727	female	0.967708
DGRP_727	female	0.902083
DGRP_73	female	1.16042
DGRP_73	female	1.28958
DGRP_73	female	1.10625
DGRP_73	female	1.44583
DGRP_73	female	1.06667
DGRP_73	female	1.41429
DGRP_730	female	0.509375
DGRP_730	female	0.9125
DGRP_730	female	0.657292
DGRP_730	female	0.641667
DGRP_730	female	0.742857
DGRP_730	female	0.902778
DGRP_732	female	1.05625
DGRP_732	female	0.683333
DGRP_732	female	1.10417
DGRP_732	female	1.20625
DGRP_732	female	0.922917
DGRP_732	female	1.25625
DGRP_737	female	0.877083
DGRP_737	female	1.09375
DGRP_737	female	1.32292
DGRP_737	female	1.07292
DGRP_737	female	0.74375
DGRP_737	female	0.964583
DGRP_738	female	1.4869
DGRP_738	female	1.14688
DGRP_738	female	1.23571
DGRP_738	female	1.05208
DGRP_738	female	1.20417
DGRP_738	female	1.17917
DGRP_75	female	0.946875
DGRP_75	female	1.33929
DGRP_75	female	1.16042
DGRP_75	female	1.26458
DGRP_75	female	1.14048
DGRP_75	female	0.69375
DGRP_757	female	1.28333
DGRP_757	female	1.1125
DGRP_757	female	1.55833
DGRP_757	female	1.08929
DGRP_757	female	1.22396
DGRP_757	female	1.23958
DGRP_761	female	1.49167
DGRP_761	female	1.37292
DGRP_761	female	1.43125
DGRP_761	female	1.41458
DGRP_761	female	1.48542
DGRP_761	female	1.31042
DGRP_765	female	1.35
DGRP_765	female	1.00208
DGRP_765	female	2.08958
DGRP_765	female	1.67381
DGRP_765	female	1.58542
DGRP_765	female	1.84286
DGRP_774	female	0.879167
DGRP_774	female	1.22604
DGRP_774	female	1.30104
DGRP_774	female	1.08021
DGRP_774	female	0.920833
DGRP_774	female	1.15833
DGRP_776	female	1.75625
DGRP_776	female	1.51042
DGRP_776	female	1.83958
DGRP_776	female	1.53958
DGRP_776	female	1.03958
DGRP_776	female	0.84375
DGRP_783	female	1.55625
DGRP_783	female	1.40208
DGRP_783	female	1.06771
DGRP_783	female	1.11771
[truncated: 233 more rows]

## Sheet: B
Table S1. DGRP Food Intake. Summary statistics.
DGRP Line	Sex	Number of Replicates	Mean	Variance	CVE
DGRP_100	male	6	1.53439	0.201399	29.2477
DGRP_101	male	6	0.899016	0.0205868	15.9598
DGRP_105	male	6	1.28688	0.00763934	6.79188
DGRP_109	male	6	1.05828	0.0235347	14.4963
DGRP_129	male	6	1.39405	0.064231	18.18
DGRP_136	male	6	1.27587	0.0171864	10.2751
DGRP_138	male	6	0.969122	0.0127049	11.6307
DGRP_142	male	6	1.16094	0.0215724	12.6514
DGRP_149	male	3	1.3544	0.0183749	10.0084
DGRP_153	male	6	1.12959	0.00592836	6.81627
DGRP_158	male	6	1.00675	0.0513202	22.5022
DGRP_161	male	6	1.12009	0.114388	30.1951
DGRP_176	male	6	0.990625	0.0257979	16.2137
DGRP_177	male	9	1.44157	0.0443552	14.6096
DGRP_181	male	6	1.1772	0.0190026	11.71
DGRP_195	male	6	0.833681	0.0785276	33.6133
DGRP_208	male	6	0.871528	0.0818119	32.8191
DGRP_21	male	6	1.43011	0.0295986	12.03
DGRP_217	male	6	1.01964	0.0163196	12.5287
DGRP_227	male	6	1.32569	0.0148485	9.19174
DGRP_228	male	6	1.09219	0.0284309	15.4382
DGRP_229	male	7	1.41392	0.0310454	12.4616
DGRP_233	male	6	1.25322	0.0647935	20.3113
DGRP_235	male	6	0.828993	0.0191083	16.6748
DGRP_237	male	6	0.835417	0.00482899	8.31812
DGRP_239	male	6	1.31136	0.0449466	16.1669
DGRP_256	male	5	0.934028	0.0367499	20.5243
DGRP_28	male	6	1.06354	0.0661762	24.1878
DGRP_280	male	6	1.19365	0.0861589	24.5908
DGRP_287	male	6	0.809821	0.0321978	22.1576
DGRP_301	male	6	1.18274	0.0841694	24.5295
DGRP_303	male	6	0.920561	0.019297	15.0901
DGRP_304	male	6	1.07448	0.0571353	22.2461
DGRP_306	male	6	0.551166	0.0212486	26.4474
DGRP_307	male	6	0.470833	0.0162431	27.0687
DGRP_309	male	7	1.27955	0.0391024	15.4541
DGRP_31	male	6	1.15573	0.00821777	7.8437
DGRP_310	male	6	1.08003	0.028778	15.7071
DGRP_313	male	6	0.63044	0.00833593	14.4822
DGRP_315	male	6	1.25809	0.00856662	7.3569
DGRP_317	male	6	0.974653	0.0177611	13.6737
DGRP_318	male	6	0.972842	0.0174743	13.5881
DGRP_319	male	6	1.26448	0.102572	25.328
DGRP_32	male	7	1.41747	0.072746	19.0279
DGRP_320	male	6	0.684784	0.0244136	22.8172
DGRP_321	male	6	0.724454	0.0208053	19.9102
DGRP_324	male	6	1.41877	0.00895048	6.66826
DGRP_332	male	5	0.823452	0.0355395	22.8938
DGRP_335	male	6	0.684722	0.00894252	13.8107
DGRP_338	male	6	1.20486	0.0310354	14.6215
DGRP_348	male	6	1.3934	0.0352077	13.4661
DGRP_350	male	6	1.26481	0.0721074	21.2306
DGRP_352	male	6	1.34648	0.0593287	18.0898
DGRP_354	male	6	1.05417	0.0338811	17.461
DGRP_355	male	6	1.07222	0.064594	23.7034
DGRP_356	male	6	1.09484	0.0445426	19.2769
DGRP_357	male	12	1.30068	0.155473	30.3149
DGRP_358	male	6	1.18061	0.00339064	4.93215
DGRP_359	male	6	1.11954	0.0271804	14.7261
DGRP_360	male	6	0.946453	0.023025	16.0325
DGRP_362	male	6	0.918328	0.0337352	20.0006
DGRP_365	male	4	1.09167	0.064728	23.3054
DGRP_367	male	6	0.989087	0.0152763	12.4961
DGRP_370	male	6	0.853596	0.0222177	17.4621
DGRP_371	male	6	1.06171	0.0269718	15.4686
DGRP_373	male	6	0.890675	0.0183521	15.2098
DGRP_374	male	6	1.49154	0.0070415	5.62596
DGRP_375	male	6	1.37465	0.0260037	11.7307
DGRP_377	male	6	1.12671	0.0492587	19.6983
DGRP_378	male	6	0.805556	0.0146209	15.0104
DGRP_379	male	6	1.04129	0.0201126	13.6195
DGRP_38	male	6	1.14757	0.0339557	16.0575
DGRP_380	male	6	1.26277	0.00311199	4.41768
DGRP_381	male	6	1.14323	0.00280522	4.63287
DGRP_383	male	6	1.1439	0.00830693	7.96769
DGRP_386	male	6	1.41711	0.0131702	8.0983
DGRP_390	male	6	1.34783	0.0400621	14.8501
DGRP_391	male	6	1.49727	0.14778	25.6748
DGRP_392	male	6	1.33157	0.100731	23.8351
DGRP_395	male	6	1.26925	0.00959193	7.71627
DGRP_397	male	6	1.13497	0.00270343	4.58113
DGRP_399	male	6	1.14271	0.0130621	10.0016
DGRP_40	male	6	1.23105	0.0529073	18.6845
DGRP_405	male	6	1.0406	0.0312978	17.0009
DGRP_406	male	6	1.20822	0.0694501	21.8118
DGRP_409	male	6	0.915526	0.0317005	19.4474
DGRP_41	male	6	1.0075	0.0145581	11.9759
DGRP_42	male	7	1.24167	0.20555	36.5135
DGRP_426	male	6	0.790972	0.0120498	13.878
DGRP_427	male	6	1.21925	0.0505537	18.441
DGRP_437	male	6	1.26017	0.0625759	19.8507
DGRP_439	male	6	1.3631	0.0821663	21.0291
DGRP_440	male	6	1.14745	0.0352885	16.3714
DGRP_443	male	6	0.740278	0.0536071	31.2764
DGRP_461	male	6	0.862426	0.0417866	23.7027
DGRP_48	male	6	1.04514	0.0269499	15.7074
DGRP_486	male	6	1.30836	0.0505929	17.1917
DGRP_49	male	6	0.908433	0.0211762	16.0188
DGRP_491	male	6	0.885367	0.025568	18.0603
DGRP_492	male	8	1.01393	0.0489375	21.8179
DGRP_502	male	6	1.2287	0.0488832	17.9942
DGRP_505	male	6	1.68897	0.0656254	15.1675
DGRP_508	male	6	0.915278	0.0210376	15.8469
DGRP_509	male	6	0.726984	0.0295772	23.6567
DGRP_513	male	6	0.976017	0.012658	11.5272
DGRP_517	male	6	1.29606	0.0221272	11.4773
DGRP_531	male	6	0.844196	0.0430384	24.5745
DGRP_535	male	7	1.18318	0.0279678	14.1344
DGRP_551	male	6	1.32603	0.0987563	23.6989
DGRP_555	male	6	0.985714	0.00920049	9.73093
DGRP_559	male	6	1.11112	0.0330664	16.3656
DGRP_563	male	6	1.19427	0.00451899	5.62883
DGRP_566	male	6	1.02634	0.0411981	19.7764
DGRP_57	male	6	1.11597	0.0209919	12.9829
DGRP_589	male	6	1.28708	0.0782739	21.7372
DGRP_59	male	6	1.29256	0.0286345	13.0916
DGRP_595	male	6	0.966642	0.0728798	27.9279
DGRP_596	male	6	1.03194	0.0326361	17.5062
DGRP_627	male	6	1.31535	0.0522163	17.3725
DGRP_630	male	6	1.01778	0.0310305	17.3077
DGRP_634	male	6	1.35982	0.0712093	19.6239
DGRP_639	male	6	0.792708	0.0994029	39.7728
DGRP_642	male	6	0.750248	0.00349417	7.87893
DGRP_646	male	6	1.25885	0.0484504	17.4853
DGRP_69	male	6	1.57378	0.126206	22.5732
DGRP_703	male	6	1.21058	0.0212036	12.0285
DGRP_705	male	6	0.961979	0.0315962	18.4779
DGRP_707	male	7	1.26254	0.0313974	14.0346
DGRP_712	male	6	1.42488	0.0166436	9.05406
DGRP_714	male	6	0.913046	0.0323124	19.6876
DGRP_716	male	6	0.966245	0.0288968	17.5929
DGRP_721	male	6	1.23698	0.0185324	11.0054
DGRP_727	male	6	0.909276	0.0740429	29.9258
DGRP_73	male	6	1.04028	0.0123814	10.6963
DGRP_730	male	6	0.824454	0.101537	38.6496
DGRP_732	male	6	1.04124	0.011673	10.3762
DGRP_737	male	6	1.01473	0.00882751	9.25908
DGRP_738	male	6	1.28284	0.0798307	22.0249
DGRP_75	male	7	0.996131	0.0497728	22.3965
DGRP_757	male	6	1.14196	0.0704489	23.2426
DGRP_761	male	6	0.961905	0.0142866	12.426
DGRP_765	male	6	1.55966	0.0344054	11.8928
DGRP_774	male	6	0.878596	0.0472172	24.7321
DGRP_776	male	7	1.45926	0.0240622	10.63
DGRP_783	male	6	1.08152	0.035078	17.3173
DGRP_786	male	6	0.714038	0.0325529	25.2682
DGRP_787	male	7	0.970111	0.00671812	8.44895
DGRP_790	male	6	0.71131	0.0170533	18.3588
DGRP_796	male	6	1.15476	0.0678216	22.5523
DGRP_799	male	6	1.17986	0.0258935	13.6384
DGRP_801	male	6	1.17137	0.0235506	13.1011
DGRP_802	male	7	1.14768	0.0087106	8.13209
DGRP_804	male	6	1.24134	0.0103533	8.19686
DGRP_805	male	6	1.01128	0.0938873	30.2991
DGRP_808	male	6	1.23658	0.0172175	10.6111
DGRP_810	male	6	0.975818	0.0449727	21.7323
DGRP_812	male	7	0.810799	0.0598128	30.1636
DGRP_818	male	6	1.125	0.0114366	9.50597
DGRP_820	male	6	1.51126	0.017688	8.80035
DGRP_822	male	6	1.00179	0.0204298	14.2678
DGRP_83	male	6	0.798611	0.0636917	31.6014
DGRP_832	male	6	1.061	0.0586507	22.8256
DGRP_837	male	6	0.950868	0.0205614	15.0802
DGRP_85	male	6	1.09387	0.112157	30.616
DGRP_852	male	6	0.974306	0.0203631	14.6463
DGRP_855	male	7	1.44787	0.112509	23.1667
DGRP_857	male	6	0.98941	0.022245	15.0744
DGRP_861	male	6	1.00464	0.032064	17.8238
DGRP_879	male	6	0.74437	0.178462	56.7523
DGRP_88	male	6	1.04883	0.00724786	8.11705
DGRP_882	male	6	1.09027	0.0484635	20.1917
DGRP_884	male	6	1.27808	0.0248224	12.3272
DGRP_887	male	6	1.03341	0.0699347	25.5903
DGRP_890	male	7	0.91284	0.00417568	7.07895
DGRP_892	male	6	1.01438	0.0146301	11.924
DGRP_894	male	8	1.14701	0.0291302	14.8801
DGRP_897	male	6	1.0214	0.0225891	14.7147
DGRP_907	male	6	1.13358	0.0162412	11.2423
DGRP_908	male	6	1.0151	0.00419	6.3767
DGRP_91	male	6	1.28155	0.0259152	12.5615
DGRP_911	male	6	1.04224	0.0412375	19.4841
DGRP_93	male	6	0.991245	0.00574449	7.64619
DGRP_100	female	6	1.69759	0.0738441	16.0076
DGRP_101	female	6	1.12957	0.0174546	11.6961
DGRP_105	female	6	1.5026	0.0968133	20.7073
DGRP_109	female	6	1.01626	0.0257595	15.793
DGRP_129	female	6	1.33142	0.0127175	8.47003
DGRP_136	female	6	0.96379	0.0727285	27.9814
DGRP_138	female	7	1.01755	0.0529258	22.6089
DGRP_142	female	6	1.25893	0.067223	20.5948
DGRP_149	female	5	1.28089	0.0237875	12.041
DGRP_153	female	6	1.02417	0.0911316	29.4757
DGRP_158	female	6	1.12458	0.0188229	12.1998
DGRP_161	female	6	1.09752	0.0307131	15.968
DGRP_176	female	6	1.1631	0.0737418	23.3476
DGRP_177	female	8	1.53772	0.292916	35.196
DGRP_181	female	6	0.971776	0.0356114	19.4191
DGRP_195	female	6	0.964931	0.0399213	20.7065
DGRP_208	female	6	1.29102	0.147405	29.7387
DGRP_21	female	6	1.27639	0.0638553	19.7977
DGRP_217	female	6	0.955729	0.0998467	33.0622
DGRP_227	female	6	1.11342	0.0588829	21.794
DGRP_228	female	6	1.25347	0.0450906	16.9406
DGRP_229	female	6	1.61935	0.0460843	13.2567
DGRP_233	female	6	0.94871	0.0635781	26.5779
DGRP_235	female	6	0.732639	0.0175835	18.0993
DGRP_237	female	6	1.10052	0.0257278	14.5748
DGRP_239	female	6	1.39484	0.0868166	21.124
DGRP_256	female	6	0.86746	0.107578	37.8104
DGRP_26	female	6	0.999678	0.0290847	17.0597
DGRP_28	female	6	1.17691	0.0935887	25.9937
DGRP_280	female	6	1.35109	0.10098	23.5197
DGRP_287	female	6	0.908085	0.114313	37.2323
DGRP_301	female	6	1.40915	0.0945629	21.8224
DGRP_303	female	6	0.943039	0.0802742	30.044
DGRP_304	female	6	1.1343	0.12225	30.8246
DGRP_306	female	6	0.861334	0.0357134	21.9404
DGRP_307	female	6	0.897222	0.0214769	16.3337
DGRP_309	female	6	1.27153	0.112265	26.351
DGRP_31	female	6	1.4818	0.0942102	20.7137
DGRP_310	female	6	1.04896	0.0338312	17.5348
DGRP_313	female	6	0.941204	0.0241024	16.4948
DGRP_315	female	6	1.18824	0.0801735	23.8293
DGRP_317	female	6	0.97934	0.0124776	11.406
DGRP_318	female	6	1.08733	0.150775	35.7112
DGRP_319	female	6	1.43267	0.103031	22.4046
DGRP_32	female	7	1.55286	0.0592491	15.675
DGRP_320	female	6	0.875099	0.0709482	30.4378
DGRP_321	female	6	0.666319	0.0604018	36.8844
DGRP_324	female	6	1.57244	0.0847988	18.5192
DGRP_332	female	7	0.757781	0.0875912	39.0559
DGRP_335	female	7	0.999561	0.142902	37.819
DGRP_338	female	6	1.45972	0.015525	8.53583
DGRP_348	female	6	1.33229	0.0770556	20.8354
DGRP_350	female	6	1.34407	0.023038	11.2927
DGRP_352	female	6	1.45938	0.0804527	19.4358
DGRP_354	female	6	1.25739	0.0409032	16.0845
DGRP_355	female	6	0.822222	0.041042	24.6391
DGRP_356	female	6	1.14092	0.00505876	6.234
DGRP_357	female	12	1.42659	0.209159	32.0582
DGRP_358	female	6	1.27951	0.058032	18.8273
DGRP_359	female	9	1.39377	0.134398	26.3031
DGRP_360	female	6	0.850521	0.0370511	22.6316
DGRP_362	female	6	1.05347	0.036565	18.1514
DGRP_365	female	2	1.25104	0.178752	33.7951
DGRP_367	female	6	0.986409	0.104926	32.8385
DGRP_370	female	7	1.21078	0.104723	26.7274
DGRP_371	female	7	1.04137	0.00452464	6.45933
DGRP_373	female	6	1.00035	0.0910042	30.1564
DGRP_374	female	6	1.48859	0.0732332	18.1794
DGRP_375	female	6	1.25583	0.1061	25.9375
DGRP_377	female	6	0.901538	0.0542284	25.8303
DGRP_378	female	7	1.10417	0.0414786	18.4449
DGRP_379	female	6	1.23038	0.00705226	6.82534
DGRP_38	female	6	1.16962	0.0185128	11.633
DGRP_380	female	6	1.41483	0.0386181	13.8896
DGRP_381	female	6	1.38075	0.0415886	14.7697
DGRP_383	female	6	1.24633	0.0213658	11.7281
DGRP_386	female	6	1.26798	0.0390697	15.5886
DGRP_390	female	6	1.64908	0.0302367	10.5445
DGRP_391	female	6	1.43301	0.156386	27.5963
DGRP_392	female	6	1.2781	0.0725168	21.0695
DGRP_395	female	6	1.45719	0.0414408	13.97
DGRP_397	female	6	1.20193	0.0297083	14.3404
DGRP_399	female	6	1.35399	0.145721	28.1932
DGRP_40	female	6	0.8125	0.13446	45.1308
DGRP_405	female	7	1.12491	0.0543886	20.7317
DGRP_406	female	6	1.15372	0.0332764	15.8113
DGRP_409	female	6	0.983482	0.0831853	29.3263
DGRP_41	female	6	0.728762	0.0484469	30.2028
DGRP_42	female	6	2.00375	0.687304	41.3743
DGRP_426	female	6	1.17564	0.219329	39.8356
DGRP_427	female	6	1.26314	0.0151285	9.73742
DGRP_437	female	6	1.36944	0.0477274	15.9529
DGRP_439	female	6	1.48792	0.0359249	12.7385
DGRP_440	female	6	1.01719	0.0351817	18.4399
DGRP_443	female	6	0.704663	0.011362	15.1268
DGRP_461	female	6	0.766766	0.0892483	38.9616
DGRP_48	female	6	1.14219	0.0538931	20.3249
DGRP_486	female	6	1.38214	0.204381	32.709
DGRP_49	female	6	1.15129	0.06319	21.8343
DGRP_491	female	6	0.775	0.0886233	38.4125
DGRP_492	female	6	0.805779	0.0366736	23.7663
DGRP_502	female	6	1.31397	0.0109027	7.94658
DGRP_505	female	6	1.58297	0.0443069	13.2973
DGRP_508	female	6	1.15208	0.0441806	18.2445
DGRP_509	female	6	0.855308	0.0583731	28.2478
DGRP_513	female	6	1.01473	0.0268283	16.1416
DGRP_517	female	6	1.28423	0.0224957	11.6791
DGRP_531	female	6	1.06615	0.162725	37.8364
DGRP_535	female	6	1.1628	0.0314294	15.2463
DGRP_551	female	6	1.29721	0.158314	30.6726
DGRP_555	female	6	1.05243	0.0198492	13.3869
DGRP_559	female	6	1.23532	0.0484914	17.826
DGRP_563	female	6	1.3277	0.0346281	14.0156
DGRP_566	female	6	1.49402	0.0271866	11.0362
DGRP_57	female	6	1.10347	0.0250385	14.3398
DGRP_589	female	6	0.812475	0.0251462	19.5176
DGRP_59	female	6	1.39787	0.0210806	10.3867
DGRP_595	female	6	1.02083	0.0748789	26.8056
DGRP_596	female	6	1.21128	0.0353083	15.5129
DGRP_627	female	6	1.18217	0.0136234	9.87331
DGRP_630	female	6	1.39373	0.122333	25.0954
DGRP_634	female	6	1.71518	0.0747162	15.9367
DGRP_639	female	6	0.686979	0.0312907	25.7492
DGRP_642	female	6	0.724058	0.179852	58.5712
DGRP_646	female	6	0.800397	0.216989	58.1987
DGRP_69	female	6	1.42892	0.0420663	14.3536
DGRP_703	female	6	1.37722	0.0400609	14.5331
DGRP_705	female	6	1.20469	0.055137	19.4916
DGRP_707	female	6	1.0247	0.0942305	29.957
DGRP_712	female	6	1.37273	0.133054	26.5722
DGRP_714	female	6	0.974306	0.0302104	17.8395
DGRP_716	female	6	0.814063	0.0266023	20.0356
DGRP_721	female	6	1.42696	0.0520513	15.9884
DGRP_727	female	6	0.912872	0.00999494	10.9517
DGRP_73	female	6	1.24717	0.0258319	12.887
DGRP_730	female	6	0.727745	0.0250116	21.7316
DGRP_732	female	6	1.03819	0.0439369	20.19
DGRP_737	female	6	1.0125	0.0398941	19.7269
DGRP_738	female	6	1.21749	0.0213817	12.0104
DGRP_75	female	6	1.0909	0.0555246	21.6002
DGRP_757	female	6	1.25117	0.0283389	13.4548
DGRP_761	female	6	1.41771	0.00475304	4.86294
DGRP_765	female	6	1.59062	0.144762	23.9199
DGRP_774	female	6	1.09427	0.028154	15.3336
DGRP_776	female	6	1.42153	0.157671	27.9332
DGRP_783	female	6	1.34697	0.0528687	17.0703
DGRP_786	female	7	0.83818	0.0464829	25.7223
DGRP_787	female	7	1.13548	0.0551027	20.6732
DGRP_790	female	6	0.750223	0.0231686	20.289
DGRP_796	female	6	1.29023	0.0331941	14.1209
DGRP_799	female	6	1.29335	0.0420206	15.8494
DGRP_801	female	6	1.11476	0.0639195	22.6796
DGRP_802	female	6	0.915774	0.133277	39.8648
DGRP_804	female	6	1.15139	0.0184005	11.7813
DGRP_805	female	6	0.89432	0.0575971	26.8353
DGRP_808	female	7	1.09143	0.0771362	25.4467
DGRP_810	female	6	0.974132	0.0412671	20.8538
DGRP_812	female	7	0.947343	0.0312465	18.6592
DGRP_818	female	6	1.30126	0.0182663	10.3863
DGRP_820	female	6	1.73666	0.0752584	15.7966
DGRP_822	female	6	1.29045	0.120024	26.8468
DGRP_83	female	6	0.871974	0.102935	36.7941
DGRP_832	female	6	0.93037	0.00974842	10.6123
DGRP_837	female	7	0.909566	0.0517276	25.005
DGRP_85	female	6	1.96184	0.565424	38.3287
DGRP_852	female	6	1.03872	0.0266933	15.7291
DGRP_855	female	8	1.24431	0.19408	35.4048
DGRP_857	female	6	0.888715	0.0505844	25.3073
DGRP_861	female	6	1.11518	0.0364508	17.1202
DGRP_879	female	6	0.804167	0.0367023	23.8232
DGRP_88	female	6	1.21401	0.216232	38.3033
DGRP_882	female	6	1.04369	0.031854	17.1005
DGRP_884	female	6	1.0873	0.0727299	24.8031
DGRP_887	female	6	1.04983	0.0289177	16.1981
DGRP_890	female	7	0.869452	0.0168329	14.9222
DGRP_892	female	6	0.916319	0.0125166	12.2095
DGRP_894	female	7	0.973363	0.044205	21.6003
DGRP_897	female	6	0.964534	0.0340305	19.1257
DGRP_907	female	6	1.02096	0.0966044	30.4432
DGRP_908	female	6	0.974653	0.0183319	13.8916
DGRP_91	female	6	1.32577	0.0270022	12.3946
DGRP_911	female	6	1.20799	0.0239227	12.8039
DGRP_93	female	6	1.1749	0.0088313	7.99855
