# Supplementary material for: Quantitative Genetics of Food Intake in Drosophila melanogaster
Source: PLoS One. 2015 Sep 16;10(9):e0138129. doi: 10.1371/journal.pone.0138129 (PMC4574202; doi:10.1371/journal.pone.0138129)
Supplement: S2 Table — Cells highlighted in yellow depict significant (P < 0.05) correlations. Phenotypic values from the same sources have the same color codes. (XLSX) [file pone.0138129.s003.xlsx]

## Sheet: S2 Table
Female Mean Food Intake			Male Mean Food Intake
Trait	r	P-value	Trait	r	P-value
Female Night Sleep	-0.166	0.034	Male Night Sleep	-0.175	0.026
Female Day Sleep	-0.201	0.01	Male Day Sleep	-0.194	0.014
Female Night Bought Number	0.166	0.034	Male Night Bought Number	0.114	0.15
Female Day Bout Number	-0.133	0.09	Male Day Bout Number	-0.0193	0.81
Female Night Average Bout Length	-0.162	0.039	Male Night Average Bout Length	-0.147	0.062
Female Day Average Bout Length	0.126	0.11	Male Day Average Bout Length	-0.0293	0.71
Female Waking Activity	0.0886	0.26	Male Waking Activity	-0.031	0.7
Female Night Sleep CVE	0.129	0.1	Male Night Sleep CVE	0.199	0.011
Female Day Sleep CVE	0.175	0.026	Male Day Sleep CVE	0.234	0.0028
Female Night Bout Number CVE	-0.065	0.4101	Male Night Bout Number CVE	-0.0557	0.48
Female Day Bout Number CVE	0.132	0.0936	Male Day Bout Number CVE	-0.0804	0.31
Female Night Average Bout Length CVE	0.143	0.068	Male Night Average Bout Length CVE	0.13	0.1
Female Day Average Bout Length CVE	-0.0506	0.52	Male Day Average Bout Length CVE	0.103	0.19
Female Waking Activity CVE	-0.0493	0.53	Male Waking Activity CVE	-0.0706	0.37
Female Startle Response	-0.0325	0.66	Male Startle Response	0.038	0.61
Female Starvation Resistance	-0.314	<0.0001	Male Starvation Resistance	-0.313	<0.0001
Female Chill Coma Recovery	-0.112	0.16	Male Chill Coma Recovery	-0.0732	0.37
Female Control Startle Response	0.067	0.4	Male Control Startle Response	0.082	0.3
Female MSB Startle Response	0.141	0.073	Male MSB Startle Response	0.133	0.09
Female Control Negative Geotaxis	0.0088	0.91	Male Control Negative Geotaxis	0.0744	0.35
Female MSB Negative Geotaxis	0.0779	0.32	Male MSB Negative Geotaxis	0.1	0.2
Female Paraquat Resistance	-0.161	0.04	Male Paraquat Resistance	-0.124	0.12
Female MSB Resistance	-0.214	0.006	Male MSB Resistance	-0.0905	0.25
Female Alcohol 1	-0.246	0.14	Male Alcohol 1	-0.14	0.4
Female Alcohol 2	-0.276	0.094	Male Alcohol 2	-0.239	0.15
Female Alcohol Scaled Tolerance	-0.0568	0.73	Male Alcohol Scaled Tolerance	-0.121	0.47
Female Lifespan	-0.341	0.036	Male Lifespan	-0.43	0.0071
			Mating Success	-0.138	0.41
			Male Fitness	0.0891	0.59
Female Live Weight	-0.147	0.38	Male Live Weight	-0.209	0.21
Female Resting Metabolic Rate	0.052	0.76	Male Resting Metabolic Rate	0.185	0.27
Female Triacylglycerol	-0.079	0.64	Male Triacylglycerol	0.11	0.51
Female Protein	-0.106	0.53	Male Protein	-0.14	0.4
Female Glycogen	-0.0515	0.76	Male Glycogen	-0.0623	0.71
Female Glycerol	-0.152	0.36	Male Glycerol	0.0215	0.9
			Male Aggression	0.104	0.53
			Male Hazard Ratio	-0.0255	0.067
			Male T50	-0.0362	0.71
			Glucose (pooled)	-0.0139	0.87
			Glucose (high glucose)	-0.0832	0.66
			Glucose (low glucose)	-0.0206	0.81
			Glycerol (pooled)	0.0117	0.89
			Glycerol (high glucose)	-0.0466	0.59
			Glycerol (low glucose)	0.0458	0.59
			Glycogen (pooled)	-0.189	0.029
			Glycogen (high glucose)	-0.174	0.043
			Glycogen (low glucose)	0.178	0.036
			Triglyceride (pooled)	-0.00517	0.95
			Triglyceride (high glucose)	-0.0734	0.4
			Triglyceride (low glucose)	0.0543	0.53
			Protein (pooled)	0.163	0.06
			Protein (high glucose)	0.109	0.2
			Protein (low glucose)	0.189	0.026
			Body weight (pooled)	-0.109	0.21
			Body weight (high glucose)	-0.195	0.023
			Body weight (low glucose)	-0.0754	0.38
			Low glucose PC1	0.025	0.77
			Low glucose PC2	-0.177	0.037
			Low glucose PC3	-0.174	0.04
			Low glucose PC4	0.0593	0.49
			Low glucose PC5	0.0509	0.55
			High glucose PC1	-0.144	0.094
			High glucose PC2	0.0502	0.56
			High glucose PC3	0.0432	0.62
			High glucose PC4	-0.0553	0.52
			High glucose PC5	-0.15	0.081
Harbison ST, McCoy LJ, Mackay TF. Genome-wide association study of sleep in Drosophila melanogaster. BMC Genomics. 2013;14:281. doi: 10.1186/1471-2164-14-281. PubMed PMID: 23617951; PubMed Central PMCID: PMCPMC3644253.
Huang W, Massouras A, Inoue Y, Peiffer J, Rámia M, Tarone A, et al. Natural variation in genome architecture among 205 Drosophila melanogaster Genetic Reference Panel lines. Genome Res. 2014. doi: 10.1101/gr.171546.113. PubMed PMID: 24714809.
Jordan KW, Craver KL, Magwire MM, Cubilla CE, Mackay TF, Anholt RR. Genome-wide association for sensitivity to chronic oxidative stress in Drosophila melanogaster. PLoS One. 2012;7(6):e38722. doi: 10.1371/journal.pone.0038722. PubMed PMID: 22715409; PubMed Central PMCID: PMCPMC3371005.
Weber AL, Khan GF, Magwire MM, Tabor CL, Mackay TF, Anholt RR. Genome-wide association analysis of oxidative stress resistance in Drosophila melanogaster. PLoS One. 2012;7(4):e34745. doi: 10.1371/journal.pone.0034745. PubMed PMID: 22496853; PubMed Central PMCID: PMCPMC3319608.
Jordan KW, Craver KL, Magwire MM, Cubilla CE, Mackay TF, Anholt RR. Genome-wide association for sensitivity to chronic oxidative stress in Drosophila melanogaster. PLoS One. 2012;7(6):e38722. doi: 10.1371/journal.pone.0038722.
Morozova TV, Ayroles JF, Jordan KW, Duncan LH, Carbone MA, Lyman RF, et al. Alcohol sensitivity in Drosophila: translational potential of systems genetics. Genetics. 2009;183(2):733-45, 1SI-12SI. doi: 10.1534/genetics.109.107490. PubMed PMID: 19652175; PubMed Central PMCID: PMCPMC2766331.
Ayroles JF, Carbone MA, Stone EA, Jordan KW, Lyman RF, Magwire MM, et al. Systems genetics of complex traits in Drosophila melanogaster. Nat Genet. 2009;41(3):299-307. doi: 10.1038/ng.332. PubMed PMID: 19234471; PubMed Central PMCID: PMCPMC2752214.
Jumbo-Lucioni P, Ayroles JF, Chambers MM, Jordan KW, Leips J, Mackay TF, et al. Systems genetics analysis of body weight and energy metabolism traits in Drosophila melanogaster. BMC Genomics. 2010;11:297. doi: 10.1186/1471-2164-11-297. PubMed PMID: 20459830; PubMed Central PMCID: PMCPMC2880307.
Edwards AC, Rollmann SM, Morgan TJ, Mackay TF. Quantitative genomics of aggressive behavior in Drosophila melanogaster. PLoS Genet. 2006;2(9):e154. doi: 10.1371/journal.pgen.0020154. PubMed PMID: 17044737; PubMed Central PMCID: PMCPMC1564424.
Chow CY, Wolfner MF, Clark AG. Using natural variation in Drosophila to discover previously unknown endoplasmic reticulum stress genes. Proc Natl Acad Sci U S A. 2013;110(22):9013-8. doi: 10.1073/pnas.1307125110. PubMed PMID: 23667151; PubMed Central PMCID: PMCPMC3670321.
Unckless RL, Rottschaefer SM, Lazzaro BP. A genome-wide association study for nutritional indices in Drosophila. G3 (Bethesda). 2015;5(3):417-25. doi: 10.1534/g3.114.016477. PubMed PMID: 25583649; PubMed Central PMCID: PMCPMC4349095.
