# Supplementary material for: Quantitative Genetics of Food Intake in Drosophila melanogaster
Source: PLoS One. 2015 Sep 16;10(9):e0138129. doi: 10.1371/journal.pone.0138129 (PMC4574202; doi:10.1371/journal.pone.0138129)
Supplement: S5 Table — (XLSX) [file pone.0138129.s006.xlsx]

## Sheet: S5 Table
Variant ID	Minor Allele	Major Allele	Reference Allele	Minor Allele Frequency	Minor Allele Count	Major Allele Count	Female Effect	Female P-value	Male Effect	Male P-value	Sex Average Effect	Sex Average P-value	Sex Difference Effect	Sex Difference P-value	FlyBase ID Gene 1	Gene 1 Symbol	Gene 1 Site Class	FlyBase ID Gene 2	Gene 2 Symbol	Gene 2 Site Class	FlyBase ID Gene 3	Gene 3 Symbol	Gene 3 Site Class
2L_16111102_SNP	T	A	A	0.1688	27	133	0.181	0.849408	3.454	8.62542e-07	1.817	0.00657909	-3.273	0.00341259	> 1 kb from gene
2L_3464800_SNP	A	G	A	0.0814	14	158	-4.895	7.10813e-05	-3.111	0.00368678	-4.003	5.60511e-06	-1.784	0.231591	FBgn0005616	msl-2	SYNONYMOUS_CODING
2L_3465112_SNP	T	C	T	0.1034	18	156	-5.057	3.61476e-06	-2.566	0.00516366	-3.812	1.78926e-07	-2.49	0.0606568	FBgn0005616	msl-2	SYNONYMOUS_CODING
2L_534462_SNP	T	C	C	0.07345	13	164	-2.773	0.0319726	-4.601	7.35338e-06	-3.687	3.40405e-05	1.828	0.235567	FBgn0003963	ush	INTRON
2L_5817152_DEL	G	GA	GA	0.05556	10	170	-5.513	0.00012922	2.409	0.0935354	-1.552	0.0777048	-7.922	2.85002e-06	FBgn0051644	CG31644	737 bp DOWNSTREAM
2L_7369473_SNP	A	T	T	0.1503	26	147	-3.164	0.000823948	-2.35	0.00124018	-2.757	1.64082e-06	-0.8148	0.474509	FBgn0031903	Wnt10	INTRON	FBgn0264872	CR44063	172 bp DOWNSTREAM
2L_7369500_SNP	C	T	T	0.2036	34	133	-2.576	0.00265324	-1.774	0.00333126	-2.175	5.90702e-06	-0.8017	0.435876	FBgn0031903	Wnt10	INTRON	FBgn0264872	CR44063	145 bp DOWNSTREAM
2R_10532301_SNP	A	T	T	0.09143	16	159	0.1962	0.868409	-4.311	3.04848e-06	-2.057	0.013797	4.507	0.00113823	FBgn0033951	CG10139	475 bp UPSTREAM
2R_11798567_SNP	A	T	T	0.125	22	154	-1.735	0.0906251	-3.725	8.33381e-06	-2.73	0.000293561	1.991	0.101843	FBgn0264089	sli	INTRON
2R_11798613_SNP	T	C	C	0.1149	20	154	-2.124	0.0466298	-4	1.57094e-06	-3.062	8.36332e-05	1.876	0.139632	FBgn0264089	sli	INTRON
2R_18604464_SNP	T	C	C	0.05143	9	166	1.314	0.394907	-5.612	7.71699e-06	-2.149	0.0364303	6.926	0.000116133	FBgn0050268	CG30268	SYNONYMOUS_CODING	FBgn0028371	jbug	362 bp DOWNSTREAM
2R_19229997_SNP	T	C	C	0.06704	12	167	-1.297	0.335978	-5.023	3.98051e-06	-3.16	0.00138596	3.726	0.0190657	FBgn0046253	CG3502	931 bp DOWNSTREAM
2R_19493960_SNP	T	G	G	0.1939	32	133	-3.289	0.00016236	1.933	0.0050942	-0.6779	0.266954	-5.221	2.90692e-07	FBgn0034884	CG17662	SYNONYMOUS_CODING	FBgn0034883	CG17664	INTRON
2R_2639904_DEL	A	ATGTCCAATAACA	ATGTCCAATAACA	0.1379	24	150	-3.207	0.00104292	2.416	0.00174013	-0.3957	0.526058	-5.623	8.03289e-07	FBgn0027066	Eb1	INTRON
2R_2639932_SNP	T	C	C	0.1345	23	148	-3.086	0.00200661	2.359	0.00241766	-0.3634	0.555271	-5.445	2.99797e-06	FBgn0027066	Eb1	INTRON
2R_3733208_SNP	T	G	G	0.1017	18	159	-4.836	9.71623e-06	-0.7471	0.294038	-2.792	0.000768122	-4.089	0.0018731	FBgn0085390	Dgk	INTRON
2R_5702854_SNP	A	G	G	0.479	80	87	2.673	9.55746e-05	-1.286	0.0273216	0.6933	0.0552107	3.959	8.20017e-07	FBgn0033446	CG1648	INTRON	FBgn0040092	lectin-46Cb	161 bp UPSTREAM
2R_6397222_SNP	T	A	T	0.1023	18	158	-3.461	0.00179066	-3.336	0.000285498	-3.399	3.50279e-06	-0.1252	0.92517	FBgn0005630	lola	808 bp DOWNSTREAM
2R_6397223_SNP	A	C	A	0.1023	18	158	-3.446	0.00188214	-3.373	0.000213715	-3.409	2.38474e-06	-0.07295	0.956348	FBgn0005630	lola	807 bp DOWNSTREAM
2R_6397229_SNP	A	G	A	0.1017	18	159	-3.449	0.00185759	-3.358	0.000227156	-3.404	2.50722e-06	-0.09036	0.945929	FBgn0005630	lola	801 bp DOWNSTREAM
2R_6397233_SNP	T	A	T	0.1017	18	159	-3.449	0.00185759	-3.358	0.000227156	-3.404	2.50722e-06	-0.09036	0.945929	FBgn0005630	lola	797 bp DOWNSTREAM
2R_6397234_SNP	C	G	C	0.1023	18	158	-3.423	0.00202236	-3.375	0.000211769	-3.399	2.59061e-06	-0.04742	0.971614	FBgn0005630	lola	796 bp DOWNSTREAM
2R_8186594_SNP	G	C	C	0.0565	10	167	-6.639	3.30172e-06	0.3378	0.867963	-3.15	0.00198747	-6.976	4.28045e-05	FBgn0033708	CG8850	INTRON	FBgn0261611	CG42700	842 bp DOWNSTREAM
2R_8186603_SNP	G	A	A	0.05114	9	167	-7.019	2.86173e-06	0.6009	0.651671	-3.209	0.00357469	-7.62	2.04182e-05	FBgn0033708	CG8850	INTRON	FBgn0261611	CG42700	851 DOWNSTREAM
2R_9661363_SNP	G	T	T	0.06322	11	163	-2.846	0.041888	-5.32	2.81197e-06	-4.083	8.9899e-05	2.474	0.137189	FBgn0033867	Cpr50Ca	INTRON
3L_10320858_INS	TTAAAAT	T	T	0.06	9	141	-1.447	0.350916	-6.065	4.71815e-06	-3.756	0.000469008	4.618	0.0114472	> 1 kb from gene
3L_11109745_SNP	G	T	T	0.2824	48	122	-2.661	0.000436043	-1.874	0.00594005	-2.267	7.62434e-06	-0.7866	0.388428	FBgn0036134	fd68A	INTRON
3L_1215582_SNP	C	A	A	0.3642	63	110	-2.665	0.000139127	1.09	0.10728	-0.7873	0.0598287	-3.755	5.04514e-06	FBgn0264272	mwh	INTRON
3L_1215584_SNP	T	G	G	0.3663	63	109	-2.774	7.29186e-05	1.034	0.130539	-0.8703	0.0336315	-3.808	3.77203e-06	FBgn0264272	mwh	INTRON
3L_1215587_SNP	C	T	T	0.4489	79	97	-2.211	0.00104314	1.346	0.033711	-0.4325	0.189448	-3.557	6.70576e-06	FBgn0264272	mwh	INTRON
3L_1218335_SNP	T	C	C	0.28	49	126	-2.629	0.000436049	1.458	0.0396834	-0.5856	0.139577	-4.087	3.05659e-06	FBgn0004429	LysP	SYNONYMOUS_CODING	FBgn0264272	mwh	INTRON
3L_1218365_SNP	C	G	G	0.2759	48	126	-2.955	8.12772e-05	1.412	0.0502717	-0.7715	0.0843674	-4.366	6.73846e-07	FBgn0004429	LysP	SYNONYMOUS_CODING	FBgn0264272	mwh	INTRON
3L_12462395_SNP	G	T	T	0.06215	11	166	-6.337	3.44507e-06	-0.6901	0.490084	-3.514	0.000258275	-5.647	0.000580852	FBgn0052102	CG32102	NON_SYNONYMOUS_CODING
3L_12463191_SNP	A	T	T	0.1356	24	153	-4.375	5.65996e-06	-1.168	0.175177	-2.772	7.05533e-05	-3.206	0.00588762	FBgn0052102	CG32102	307 bp UPSTREAM
3L_12463214_SNP	A	T	T	0.1412	25	152	-4.307	5.47826e-06	-1.079	0.19976	-2.693	0.000110578	-3.228	0.00477482	FBgn0052102	CG32102	330 bp UPSTREAM
3L_12463289_SNP	G	A	A	0.1685	30	148	-4.067	3.61514e-06	-1.062	0.164851	-2.565	9.75391e-05	-3.006	0.00462137	FBgn0052102	CG32102	405 bp UPSTREAM
3L_12463329_SNP	C	T	T	0.1685	30	148	-4.039	4.26882e-06	-1.072	0.159081	-2.555	0.000104907	-2.967	0.00518278	FBgn0052102	CG32102	445 bp UPSTREAM
3L_12463341_SNP	T	A	A	0.1525	27	150	-4.655	3.23645e-07	-1.448	0.0506909	-3.051	5.68685e-06	-3.207	0.00378381	FBgn0052102	CG32102	457 bp UPSTREAM
3L_12463359_DEL	T	TTGAATCAA	TTGAATCAA	0.1299	23	154	-4.371	8.6167e-06	-1.463	0.0808103	-2.917	4.42587e-05	-2.908	0.014376	FBgn0052102	CG32102	476 bp UPSTREAM
3L_12463385_SNP	A	T	T	0.1299	23	154	-4.371	8.6167e-06	-1.463	0.0808103	-2.917	4.42587e-05	-2.908	0.014376	FBgn0052102	CG32102	501 bp UPSTREAM
3L_1249505_SNP	G	A	G	0.4244	73	99	-3.027	8.00306e-06	0.9152	0.0689471	-1.056	0.0822758	-3.942	8.24173e-07	FBgn0035195	Sac1	SYNONYMOUS_CODING
3L_1251081_SNP	T	C	C	0.4195	73	101	-2.905	1.75378e-05	0.6946	0.12601	-1.105	0.0848744	-3.599	6.95972e-06	FBgn0035196	CG9129	NON_SYNONYMOUS_CODING	FBgn0035195	Sac1	630 bp DOWNSTREAM	FBgn0035198	CG9133	931 bp UPSTREAM
3L_1252110_SNP	T	A	A	0.2203	39	138	3.154	8.36138e-05	-1.038	0.0681121	1.058	0.114521	4.192	9.36323e-06	FBgn0035198	CG9133	UTR_5_PRIME	FBgn0035197	CG9130	UTR_5_PRIME	FBgn0035196	CG9129	332 bp DOWNSTREAM
3L_13376771_SNP	T	A	A	0.3807	67	109	-0.1435	0.837792	-2.625	7.3094e-06	-1.384	0.0145405	2.482	0.0025212	FBgn0001256	ImpL1	SYNONYMOUS_CODING
3L_14064627_SNP	T	A	A	0.08523	15	161	-3.01	0.0127772	-4.924	5.32404e-07	-3.967	1.09471e-06	1.915	0.184588	FBgn0052138	CG32138	UTR_3_PRIME	FBgn0013563	Pex1	365 bp UPSTREAM
3L_14068415_SNP	C	T	T	0.1437	25	149	-0.5906	0.544904	-3.626	5.69784e-06	-2.108	0.0125323	3.036	0.00813119	FBgn0013563	Pex1	SYNONYMOUS_CODING	FBgn0005592	btl	457 bp UPSTREAM
3L_14325424_SNP	G	A	G	0.3547	61	111	-3.308	2.13626e-06	-0.9252	0.177337	-2.117	3.16743e-05	-2.383	0.00478496	FBgn0001085	fz	INTRON
3L_15524386_SNP	C	G	G	0.1609	28	146	3.813	2.75883e-05	2.117	0.00888597	2.965	5.95897e-06	1.696	0.123808	FBgn0262893	CG43248	INTRON
3L_16667988_SNP	A	T	T	0.3158	54	117	3.129	1.55213e-05	-1.037	0.12348	1.046	0.0353838	4.167	1.04536e-06	FBgn0036652	CG13032	SYNONYMOUS_CODING
3L_17487623_SNP	T	C	C	0.125	22	154	0.5523	0.591363	-3.785	9.92974e-06	-1.616	0.060552	4.337	0.000299731	FBgn0036732	Oatp74D	INTRON	FBgn0052185	edin	357 bp UPSTREAM
3L_17487628_SNP	T	G	G	0.1257	22	153	0.5353	0.603014	-3.892	5.10757e-06	-1.679	0.0480596	4.428	0.000222228	FBgn0036732	Oatp74D	INTRON	FBgn0052185	edin	352 bp UPSTREAM
3L_17536437_SNP	A	G	G	0.08571	15	160	-3.266	0.00681525	-3.912	2.11685e-05	-3.589	3.69542e-06	0.6456	0.655405	FBgn0259174	Nedd4	INTRON
3L_17940012_SNP	C	T	T	0.07647	13	157	-1.668	0.199519	-4.995	4.50867e-06	-3.331	0.000396664	3.326	0.0304012	FBgn0262793	CG43174	798 bp DOWNSTREAM
3L_17947554_SNP	A	C	C	0.06	9	141	-1.061	0.494006	-5.698	7.86728e-06	-3.38	0.00471692	4.637	0.0111052	FBgn0000568	Eip75B	SYNONYMOUS_CODING
3L_17955117_SNP	C	T	T	0.05028	9	170	-1.24	0.421773	-6.153	1.67507e-06	-3.697	0.00214051	4.914	0.00676776	FBgn0000568	Eip75B	INTRON
3L_17955219_SNP	G	T	T	0.05587	10	169	-0.683	0.642039	-5.676	2.57677e-06	-3.179	0.00593812	4.993	0.00377904	FBgn0000568	Eip75B	INTRON
3L_17955222_SNP	A	T	T	0.05143	9	166	-1.209	0.433542	-6.16	1.49196e-06	-3.685	0.00211536	4.95	0.00638998	FBgn0000568	Eip75B	INTRON
3L_17955235_SNP	A	T	T	0.0578	10	163	-0.6937	0.637166	-5.72	2.23853e-06	-3.207	0.00542832	5.026	0.00357968	FBgn0000568	Eip75B	INTRON
3L_17955240_SNP	C	T	T	0.05085	9	168	-1.273	0.409381	-6.169	1.43989e-06	-3.721	0.00183368	4.895	0.00699806	FBgn0000568	Eip75B	INTRON
3L_17955243_SNP	A	C	C	0.09659	17	159	-0.7691	0.504218	-4.216	7.39621e-06	-2.493	0.0027327	3.447	0.0109778	FBgn0000568	Eip75B	INTRON
3L_17955248_SNP	T	A	A	0.05587	10	169	-0.7087	0.629543	-5.691	2.42786e-06	-3.2	0.00551285	4.982	0.00385254	FBgn0000568	Eip75B	INTRON
3L_17955255_SNP	C	T	T	0.05556	10	170	-0.7133	0.627286	-5.691	2.4442e-06	-3.202	0.00551216	4.977	0.0038843	FBgn0000568	Eip75B	INTRON
3L_17955257_SNP	T	A	A	0.09659	17	159	-0.7948	0.490057	-4.243	6.31816e-06	-2.519	0.00242219	3.448	0.010944	FBgn0000568	Eip75B	INTRON
3L_17955261_SNP	T	C	C	0.05587	10	169	-0.7055	0.631079	-5.704	2.28657e-06	-3.205	0.0054666	4.998	0.00373805	FBgn0000568	Eip75B	INTRON
3L_17955272_SNP	C	T	T	0.05085	9	168	0.215	0.88934	-5.988	2.47904e-06	-2.886	0.0228699	6.203	0.000584839	FBgn0000568	Eip75B	INTRON
3L_17957577_SNP	A	T	T	0.0565	10	167	-0.1792	0.903015	-6.046	5.14197e-07	-3.112	0.00924502	5.866	0.000632905	FBgn0000568	Eip75B	INTRON
3L_17963419_SNP	A	G	G	0.05682	10	166	-0.8403	0.567511	-6.061	8.4173e-07	-3.451	0.00284231	5.221	0.00244453	FBgn0000568	Eip75B	INTRON
3L_17966970_SNP	C	A	A	0.05172	9	165	-0.8277	0.592191	-6.335	3.95068e-07	-3.581	0.00139193	5.508	0.00235764	FBgn0000568	Eip75B	INTRON
3L_17969108_SNP	T	G	G	0.05114	9	167	-0.2065	0.893691	-5.704	9.64137e-06	-2.955	0.014196	5.498	0.00239483	FBgn0000568	Eip75B	INTRON
3L_17977079_INS	AGCGTT	A	A	0.1847	29	128	-4.03	8.24249e-06	0.6097	0.36179	-1.71	0.035122	-4.639	1.56878e-05	FBgn0000568	Eip75B	INTRON
3L_18784149_SNP	C	T	T	0.1322	23	151	-2.972	0.00292057	2.206	0.00635065	-0.383	0.651093	-5.177	9.23799e-06	FBgn0001078	ftz-f1	INTRON
3L_21674884_SNP	T	C	C	0.06977	12	160	-3.643	0.00647116	-5.622	5.10557e-07	-4.632	6.5127e-07	1.979	0.216261	FBgn0037117	CG11248	NON_SYNONYMOUS_CODING
3L_22001701_SNP	C	T	C	0.3374	55	108	-2.203	0.00287312	-2.509	0.00013906	-2.356	9.90065e-06	0.3058	0.730435	> 1 kb from gene
3L_22001716_SNP	T	A	T	0.3273	54	111	-2.234	0.00253912	-2.589	6.46605e-05	-2.411	3.50772e-06	0.3559	0.688889	> 1 kb from gene
3L_22005868_SNP	C	T	T	0.06818	12	164	-4.712	0.000385597	-4.02	0.000260607	-4.366	3.70937e-06	-0.6917	0.665935	> 1 kb from gene
3L_22011473_SNP	A	T	T	0.07345	13	164	-3.535	0.00604946	-5.047	3.34794e-06	-4.291	7.15611e-06	1.512	0.326783	> 1 kb from gene
3L_22066387_SNP	G	C	G	0.4675	72	82	-2.14	0.00297568	-2.47	6.05265e-05	-2.305	8.01159e-06	0.3296	0.703267	FBgn0037150	CG7133	NON_SYNONYMOUS_CODING	FBgn0264727	CR43995	667 bp DOWNSTREAM
3L_23326271_SNP	A	T	A	0.06962	11	147	-0.3898	0.782401	-5.131	6.66143e-06	-2.761	0.00541681	4.741	0.00419996	FBgn0010215	alpha-Cat	INTRON
3L_23400478_SNP	G	T	T	0.05405	8	140	0.2199	0.893446	-6.897	7.16013e-08	-3.338	0.00344882	7.117	0.000196386	> 1 kb from gene
3L_2893886_SNP	C	A	A	0.07263	13	166	-5.392	2.14112e-05	-4.311	3.71189e-05	-4.851	4.41792e-08	-1.081	0.483239	> 1 kb from gene
3L_2893895_SNP	T	G	G	0.06818	12	164	-5.714	1.41097e-05	-3.026	0.00553538	-4.37	2.46156e-06	-2.689	0.0921012	> 1 kb from gene
3L_2893989_SNP	A	G	G	0.08427	15	163	-3.998	0.000864271	-3.691	0.000162105	-3.844	7.80652e-06	-0.3071	0.831783	> 1 kb from gene
3L_4056259_SNP	G	A	A	0.2544	43	126	-2.874	0.000241217	1.384	0.0625012	-0.7453	0.0969616	-4.258	3.59395e-06	FBgn0035490	CG1136	INTRON
3L_5230049_SNP	C	G	G	0.113	20	157	-4.058	0.000111826	-2.775	0.00179809	-3.416	4.67058e-06	-1.284	0.312364	FBgn0052423	shep	INTRON	FBgn0035598	CG4669	318 bp DOWNSTREAM
3L_6471440_SNP	C	T	T	0.233	41	135	-3.22	4.28046e-05	0.9511	0.188944	-1.135	0.0272258	-4.171	7.21308e-06	FBgn0261801	CG42747	INTRON
3L_7868385_SNP	A	T	T	0.1294	22	148	-2.779	0.00650524	-3.667	1.6072e-05	-3.223	9.21994e-06	0.8876	0.468209	FBgn0052365	CG32365	INTRON
3L_7868562_SNP	G	A	A	0.2083	35	133	-2.565	0.00246099	-2.67	7.49585e-05	-2.618	5.48686e-06	0.1052	0.917671	FBgn0052365	CG32365	INTRON
3L_840364_SNP	C	T	T	0.4432	78	98	-0.101	0.882863	-2.33	9.09518e-06	-1.216	0.0268187	2.229	0.00558784	FBgn0035166	CG13902	SYNONYMOUS_CODING	FBgn0035165	CG13887	617 bp DOWNSTREAM
3L_9403556_SNP	A	G	G	0.05056	9	169	-2.015	0.191098	-5.968	1.77294e-06	-3.991	0.000172685	3.953	0.0299722	FBgn0035986	CG4022	INTRON	FBgn0035987	CG3689	582 bp UPSTREAM
3L_9881826_SNP	A	G	G	0.3829	67	108	-3.074	6.7864e-06	-0.1942	0.68314	-1.634	0.000187187	-2.88	0.000439888	FBgn0025866	CalpB	36 bp UPSTREAM		Taf2	43 bp UPSTREAM
3R_11104952_SNP	T	C	C	0.2134	35	129	-0.5004	0.560805	-3.11	9.27644e-06	-1.805	0.00553667	2.61	0.0099073	FBgn0011476	l(3)neo43	601 bp UPSTREAM
3R_15378839_SNP	A	T	T	0.05202	9	164	-0.9079	0.556844	-5.747	6.93425e-06	-3.327	0.00669179	4.839	0.00773709	FBgn0260003	Dys	INTRON
3R_16175101_SNP	C	T	T	0.08187	14	157	-4.551	0.000232702	-2.896	0.00599414	-3.723	5.25798e-06	-1.655	0.267479	> 1 kb from gene
3R_16619663_SNP	C	T	T	0.08939	16	163	-3.54	0.00244618	-4.196	7.2538e-06	-3.868	5.98545e-07	0.6561	0.640144	FBgn0038826	Syp	INTRON
3R_16702681_DEL	T	TATGGTAGGT	TATGGTAGGT	0.05085	9	168	-5.001	0.00101877	-4.213	0.000491952	-4.607	8.43305e-06	-0.7881	0.667234	FBgn0044809	TotZ	776 bp UPSTREAM
3R_17542269_SNP	C	T	C	0.1591	28	148	-0.9731	0.295014	-3.452	8.94029e-06	-2.212	0.00249786	2.479	0.0238059	FBgn0051176	CG31176	INTRON
3R_18389943_SNP	A	C	C	0.0838	15	164	-4.586	0.000122029	-3.127	0.00159495	-3.857	8.76246e-07	-1.459	0.312104	> 1 kb from gene
3R_18925806_SNP	G	C	C	0.07018	12	159	-5.427	3.98522e-05	2.042	0.0544533	-1.693	0.104656	-7.469	1.54885e-06	FBgn0039054	CG13830	INTRON	FBgn0039053	CG6738	NON_SYNONYMOUS_CODING	FBgn0039052	CG6733	893 bp DOWNSTREAM
3R_18926183_DEL	C	CAGAGCAATGTGGTTC	CAGAGCAATGTGGTTC	0.1149	20	154	-2.832	0.0077159	2.975	0.000608916	0.07135	0.864916	-5.806	2.62077e-06	FBgn0039054	CG13830	INTRON	FBgn0039053	CG6738	CODON_CHANGE_PLUS_CODON_DELETION
3R_18926201_DEL	T	CCGCTTTTTG	CCGCTTTTTG	0.1149	20	154	-2.832	0.0077159	2.975	0.000608916	0.07135	0.864916	-5.806	2.62077e-06	FBgn0039054	CG13830	INTRON	FBgn0039053	CG6738	CODON_DELETION
3R_18926212_SNP	A	G	G	0.09942	17	154	-3.382	0.00301376	2.912	0.00203532	-0.2351	0.562637	-6.294	2.14363e-06	FBgn0039054	CG13830	INTRON	FBgn0039053	CG6738	SYNONYMOUS_CODING
3R_18926213_SNP	C	G	G	0.1098	19	154	-2.662	0.0145236	2.972	0.000805256	0.1552	0.96321	-5.634	8.90758e-06	FBgn0039054	CG13830	INTRON	FBgn0039053	CG6738	NON_SYNONYMOUS_CODING
3R_18926215_DEL	C	CATTT	CATTT	0.1149	20	154	-2.832	0.0077159	2.975	0.000608916	0.07135	0.864916	-5.806	2.62077e-06	FBgn0039054	CG13830	INTRON	FBgn0039053	CG6738	FRAME_SHIFT
3R_18926221_SNP	G	C	C	0.1149	20	154	-2.832	0.0077159	2.975	0.000608916	0.07135	0.864916	-5.806	2.62077e-06	FBgn0039054	CG13830	INTRON	FBgn0039053	CG6738	NON_SYNONYMOUS_CODING
3R_18989920_SNP	A	C	C	0.1136	20	156	-1.835	0.0858163	-4.058	4.30706e-06	-2.947	0.000176647	2.223	0.0793902	> 1 kb from gene
3R_19171692_DEL	T	TT	TT	0.05172	9	165	1.69	0.273415	-5.823	3.68219e-06	-2.066	0.0889943	7.513	2.71718e-05	FBgn0003118	pnt	UTR_5_PRIME
3R_21989169_SNP	C	T	T	0.0578	10	163	-6.849	1.55309e-06	-0.8063	0.439741	-3.827	9.53007e-05	-6.042	0.00043072	> 1 kb from gene
3R_21990457_INS	TTAGATTG	T	T	0.08092	14	159	-5.973	9.44301e-07	-1.705	0.0760915	-3.839	4.6799e-06	-4.268	0.00385511	> 1 kb from gene
3R_22256896_SNP	T	G	G	0.06704	12	167	-1.171	0.385195	-4.73	9.85166e-06	-2.951	0.00239149	3.56	0.025213	> 1 kb from gene
3R_22598923_SNP	T	C	C	0.1243	22	155	-3.676	0.000273894	-3.373	2.13561e-05	-3.524	1.46879e-06	-0.3038	0.803469	> 1 kb from gene
3R_22760097_SNP	A	T	T	0.1026	16	140	0.1597	0.893405	-4.106	7.09619e-06	-1.973	0.00967575	4.266	0.00224461	FBgn0015541	sda	INTRON
3R_22760102_DEL	T	TT	TT	0.07059	12	158	0.2631	0.845737	-5.245	4.79265e-07	-2.491	0.00576547	5.508	0.00048174	FBgn0015541	sda	INTRON
3R_22913715_SNP	T	G	G	0.09272	14	137	-1.155	0.361405	-4.948	3.56004e-06	-3.051	0.00458922	3.793	0.0109266	FBgn0039480	Cpr97Ea	215 bp UPSTREAM
3R_23050538_SNP	G	C	C	0.1412	24	146	-0.8741	0.379023	-3.602	5.51939e-06	-2.238	0.00083602	2.728	0.019873	> 1 kb from gene
3R_25474952_SNP	C	T	T	0.07955	14	162	-5.411	9.96762e-06	-1.476	0.12936	-3.444	4.12339e-05	-3.935	0.00777161	FBgn0015129	DopR2	INTRON
3R_26061732_SNP	A	G	G	0.06145	11	168	-0.5902	0.674431	-5.441	1.87817e-06	-3.016	0.00208828	4.851	0.00324666	> 1 kb from gene
3R_26061835_SNP	C	T	T	0.08333	15	165	0.6557	0.590137	-4.462	4.97484e-06	-1.903	0.0401899	5.118	0.000312121	FBgn0263402	CG43448	981 bp DOWNSTREAM
3R_26534102_SNP	T	C	C	0.0578	10	163	-5.407	0.000179126	2.184	0.059462	-1.612	0.133371	-7.591	7.86874e-06	> 1 kb from gene
3R_26538495_SNP	A	T	T	0.05814	10	162	-4.922	0.000678088	2.738	0.0193345	-1.092	0.331818	-7.66	6.46219e-06	> 1 kb from gene
3R_27037719_SNP	T	C	C	0.05618	10	168	-1.744	0.234412	-5.477	6.34014e-06	-3.611	0.00208775	3.732	0.0312806	FBgn0061476	zwilch	SYNONYMOUS_CODING
3R_27037872_SNP	A	T	T	0.05618	10	168	-1.744	0.234412	-5.477	6.34014e-06	-3.611	0.00208775	3.732	0.0312806	FBgn0061476	zwilch	INTRON
3R_27037874_SNP	G	T	T	0.05618	10	168	-1.744	0.234412	-5.477	6.34014e-06	-3.611	0.00208775	3.732	0.0312806	FBgn0061476	zwilch	INTRON
3R_27037893_SNP	A	T	T	0.05618	10	168	-1.744	0.234412	-5.477	6.34014e-06	-3.611	0.00208775	3.732	0.0312806	FBgn0061476	zwilch	INTRON
3R_27039141_SNP	T	G	G	0.05587	10	169	-1.735	0.236873	-5.466	6.70678e-06	-3.601	0.00220159	3.731	0.0313058	FBgn0039828	CG1542	39 bp UPSTREAM	FBgn0061476	zwilch	43 bp UPSTREAM
3R_3457787_SNP	C	T	T	0.1792	31	142	-1.201	0.178565	-3.352	3.96757e-06	-2.277	6.89995e-05	2.151	0.0416834	FBgn0083963	CG34127	INTRON
3R_3894068_DEL	C	CCAAA	CCAAA	0.05525	10	171	-0.2578	0.860689	-5.515	6.21958e-06	-2.886	0.00852938	5.257	0.00225696	FBgn0037546	CG7918	INTRON
3R_5236746_SNP	T	C	T	0.1462	25	146	-0.7761	0.426761	-3.664	5.02539e-06	-2.22	0.00293967	2.887	0.0120308	FBgn0037690	Task7	SYNONYMOUS_CODING	FBgn0003889	betaTub85D	742 bp UPSTREAM
3R_7113316_SNP	A	G	A	0.1453	25	147	-2.413	0.0127166	-3.303	2.52511e-05	-2.858	8.79286e-06	0.8899	0.44235	FBgn0051386	CR31386	INTRON
3R_7904512_SNP	T	C	C	0.06818	12	164	0.4398	0.744624	-5.216	5.08119e-06	-2.388	0.032317	5.655	0.000327924	FBgn0037989	CG14741	INTRON
3R_7915967_SNP	T	A	A	0.05143	9	166	0.4397	0.776008	-6.124	3.77759e-06	-2.842	0.0349137	6.564	0.000267496	FBgn0037989	CG14741	UTR_5_PRIME
3R_7916914_SNP	A	G	G	0.05143	9	166	0.4652	0.763389	-6.136	3.65576e-06	-2.835	0.0358518	6.601	0.000246132	FBgn0037989	CG14741	580 bp UPSTREAM
3R_7959312_SNP	T	A	A	0.1059	18	152	-0.1037	0.926582	-4.36	4.34721e-06	-2.232	0.00995529	4.256	0.00122624	> 1 kb from gene
3R_8088520_SNP	A	G	G	0.05114	9	167	1.326	0.390475	-6.074	3.19667e-06	-2.374	0.050981	7.4	3.61548e-05	FBgn0264829	CG44037	UTR_3_PRIME	FBgn0003651	svp	INTRON
3R_8089369_SNP	G	A	A	0.1824	31	139	2.269	0.0107014	-2.705	0.000285558	-0.2179	0.696816	4.974	1.40835e-06	FBgn0003651	svp	INTRON	FBgn0264829	CG44037	768 bp DOWNSTREAM
3R_8255297_SNP	G	C	C	0.08046	14	160	0.5268	0.675441	-4.871	6.81526e-06	-2.172	0.0564068	5.398	0.000231385	FBgn0038047	CG5245	10 bp UPSTREAM	FBgn0038046	CG5641	295 bp UPSTREAM
3R_8346633_SNP	A	G	G	0.1686	29	143	2.032	0.0260729	-2.671	0.000719789	-0.3194	0.925224	4.704	9.53814e-06	FBgn0250910	Octbeta3R	INTRON
3R_9595342_SNP	T	G	G	0.05618	10	168	-1.402	0.339502	-4.903	3.86392e-06	-3.153	0.000917431	3.501	0.0435239	FBgn0038180	Cht5	INTRON
3R_9626200_SNP	G	T	G	0.4932	73	75	3.176	1.12103e-05	-0.7678	0.37487	1.204	0.00663235	3.944	4.0574e-06	> 1 kb from gene
X_11840457_SNP	G	T	G	0.4023	70	104	-2.231	0.00118788	-2.014	0.000256799	-2.123	2.34016e-06	-0.2165	0.793796	FBgn0263111	cac	INTRON
X_14132755_SNP	C	G	G	0.1525	27	150	0.39	0.679442	-3.146	7.96846e-06	-1.378	0.0127487	3.536	0.00136957	FBgn0030554	CG1434	SYNONYMOUS_CODING	FBgn0030555	Fbxl4	799 bp UPSTREAM
X_14331594_SNP	G	T	T	0.05028	9	170	-5.34	0.000436947	-4.03	0.00133015	-4.685	7.19423e-06	-1.31	0.474457	FBgn0052600	dpr8	INTRON
X_20286209_SNP	C	T	C	0.4106	62	89	0.2496	0.738244	-2.586	4.87027e-06	-1.168	0.0188303	2.836	0.00117115	FBgn0031109	Obp19a	563 bp UPSTREAM	FBgn0040651	CG15458	983 bp UPSTREAM
X_21305347_SNP	T	C	C	0.07647	13	157	-1.299	0.3184	-4.868	4.31068e-06	-3.083	0.000202248	3.569	0.0200682	FBgn0259245	CG42343	INTRON
X_21305393_SNP	C	T	T	0.05172	9	165	0.4734	0.759381	-6.015	9.50421e-07	-2.771	0.00450828	6.488	0.000317206	FBgn0259245	CG42343	INTRON
X_21305394_INS	AG	A	A	0.05747	10	164	-0.1537	0.916761	-5.199	9.0579e-06	-2.677	0.00373068	5.046	0.00344462	FBgn0259245	CG42343	INTRON
X_21305491_SNP	G	A	A	0.05172	9	165	-0.1733	0.910731	-5.476	8.83717e-06	-2.824	0.00329846	5.302	0.00344623	FBgn0259245	CG42343	INTRON
X_21305507_SNP	G	C	C	0.05814	10	162	-0.2113	0.885802	-5.196	9.5608e-06	-2.704	0.00327167	4.985	0.00387706	FBgn0259245	CG42343	INTRON
X_21305519_SNP	G	C	C	0.05988	10	157	-0.3034	0.836748	-5.336	5.26071e-06	-2.82	0.0021907	5.032	0.00357836	FBgn0259245	CG42343	INTRON
X_2822430_SNP	T	A	A	0.0618	11	167	-0.7808	0.578455	-4.94	7.49611e-06	-2.86	0.0118085	4.159	0.0118965	FBgn0028369	kirre	INTRON
X_2823357_INS	AG	A	A	0.06433	11	160	-1.127	0.422971	-5.377	1.92339e-06	-3.252	0.00535863	4.25	0.0102358	FBgn0028369	kirre	INTRON	FBgn0052793	CG32793	471 bp UPSTREAM
X_4679355_SNP	T	C	C	0.07865	14	164	2.439	0.0511653	-4.242	2.91973e-05	-0.9016	0.239625	6.681	4.02329e-06	FBgn0029727	CG6978	SYNONYMOUS_CODING
X_6251076_SNP	T	C	C	0.05143	9	166	0.2392	0.876996	-5.859	1.11104e-06	-2.81	0.0378176	6.098	0.000731695	FBgn0261955	kdn	INTRON
X_7068918_SNP	C	A	A	0.4195	73	101	-2.889	1.95431e-05	-1.283	0.0219388	-2.086	7.84989e-06	-1.607	0.049772	FBgn0029939	CG9650	INTRON
X_7905772_SNP	G	A	A	0.1257	22	153	-3.814	0.000158767	-2.235	0.00332477	-3.024	3.06021e-06	-1.579	0.195289	FBgn0010329	Tbh	INTRON
X_8277575_SNP	G	A	A	0.06077	11	170	-4.692	0.000692082	-4.375	0.000112901	-4.534	3.06252e-06	-0.3163	0.849515	> 1 kb from gene
X_8368258_SNP	A	T	T	0.08333	15	165	-1.441	0.235833	-4.257	6.51813e-06	-2.849	0.000548588	2.816	0.0501416	FBgn0053223	CG33223	INTRON	FBgn0014465	Cp7Fb	INTRON
X_8368267_SNP	A	G	G	0.08333	15	165	-1.441	0.235833	-4.257	6.51813e-06	-2.849	0.000548588	2.816	0.0501416	FBgn0053223	CG33223	INTRON	FBgn0014465	Cp7Fb	INTRON
X_8368525_SNP	T	A	A	0.08333	15	165	-0.8029	0.50945	-4.405	3.19773e-06	-2.604	0.00225342	3.602	0.0119266	FBgn0053223	CG33223	INTRON	FBgn0014465	Cp7Fb	INTRON
X_8997832_SNP	G	T	T	0.2316	41	136	-3.514	7.11106e-06	-0.3575	0.618154	-1.936	0.0010651	-3.157	0.000784093	FBgn0030087	CG7766	76 bp UPSTREAM	FBgn0004856	Bx42	210 bp DOWNSTREAM
X_9723014_SNP	A	G	G	0.2765	47	123	-0.6434	0.405602	-2.677	6.78598e-06	-1.66	0.00234571	2.034	0.0258334	FBgn0052698	CG32698	INTRON
