# Supplementary material for: Quantitative Genetics of Food Intake in Drosophila melanogaster
Source: PLoS One. 2015 Sep 16;10(9):e0138129. doi: 10.1371/journal.pone.0138129 (PMC4574202; doi:10.1371/journal.pone.0138129)
Supplement: S6 Table — Previous associations with feeding related traits are given. (XLSX) [file pone.0138129.s007.xlsx]

## Sheet: S6 Table
Flybase ID	Gene Name	GWA Gene List	Gene Function	Type of Study	Phenotype(s) and Reference(s)
FBgn0052423	alan shepard (shep)	CVE	RNA binding; gravitaxis	None	N/A
FBgn0014135	branchless (bnl)	Mean	fibroblast growth factor receptor	None	N/A
FBgn0005592	breathless (btl)	CVE	protein kinase; fibroblast growth factor-activated receptor activity; CNS development	None	N/A
FBgn0025866	Calpain-B (CalpB)	CVE	calcium-dependent cysteine-type endopeptidase	None	N/A
FBgn0033867	Cuticular protein 50Ca (Cpr50Ca)	CVE	cuticle protein	None	N/A
FBgn0085390	Diacyl glycerol kinase (Dgk)	CVE	calcium ion binding; diacylglycerol kinase activity	None	N/A
FBgn0260003	Dystrophin (Dys)	Mean and CVE	calcium and zinc ion binding; neuromuscular synaptic transmission; regulation of neurotransmitter secretion; regulation of short-term neuronal synaptic plasticity	None	N/A
FBgn0001256	Ecdysone-inducible gene L1 (ImpL1)	CVE	unknown	Microarray	Larval sugar feeding [1]
FBgn0052185	elevated during infection (edin)	CVE	defense response to bacterium; humeral immune response	None	N/A
FBgn0030555	F box and leucine-rich-repeat gene 4 (Fbxl4)	CVE	F-box domain	None	N/A
FBgn0001085	frizzled (fz)	CVE	Wnt receptor; axon extension, GPCR signaling	Microarray	Adult amino acid intake [2]
FBgn0001078	ftz transcription factor 1 (ftz-f1)	CVE	nuclear hormone receptor; transcription factor; olfactory behavior	None	N/A
FBgn0028371	jitterbug (jbug)	CVE	actin binding	None	N/A
FBgn0028369	kin of irre (kirre)	CVE	cell adhesion molecule binding, protein binding	None	N/A
FBgn0261955	knockdown (kdn)	CVE	citrate (Si)-synthase activity; tricarboxylic acid cycle	None	N/A
FBgn0053087	LDL receptor protein 1 (LRP1)	Mean	calcium ion binding; low-density lipoprotein receptor activity	None	N/A
FBgn0040092	lectin-46Cb	CVE	carbohydrate binding; regulation of female receptivity, sperm competition	None	N/A
FBgn0011476	lethal (3) neo43 (l(3)neo43)	CVE	Cytochrome c oxidase assembly protein COX16	None	N/A
FBgn0041111	lilliputian (lilli)	Mean	transcription factor, olfatory behavior; regulation of lipid transport	None	N/A
FBgn0261565	Limpet (Lmpt)	Mean	transcription factor	None	N/A
FBgn0005630	longitudinals lacking (lola)	CVE	transcription factor; nervous system development and function; highly pleiotropic	None	N/A
FBgn0004429	Lysozyme P (LysP)	CVE	lysozyme	None	N/A
FBgn0005616	male-specific lethal 2 (msl-2)	CVE	chromatin binding, DNA binding	None	N/A
FBgn0020269	M-spondin (mspo)	Mean	myoblast fusion	None	N/A
FBgn0264272	multiple wing hairs (mwh)	CVE	actin binding, Wnt signaling	None	N/A
FBgn0260660	Multiplexin (Mp)	Mean	carbohydrate binding	None	N/A
FBgn0037546	muscarinic Acetylcholine Receptor, B-type (mAChR-B)	CVE	GPCR	None	N/A
FBgn0250910	Octopamine β3 receptor (Octβ3R)	CVE	octopamine receptor	Conditional knockdown	Larval hunger-driven food intake [3]
FBgn0031109	Odorant-binding protein 19a (Obp19a)	CVE	odorant binding protein	None	N/A
FBgn0036732	Organic anion transporting polypeptide 74D (Oatp74D)	CVE	organic ion transport	GWA	Principal Component 2 of high glucose rearing [4]
FBgn0013563	Peroxin 1 (Pex1)	CVE	peroxisome biogenesis factor	None	N/A
FBgn0003118	pointed (pnt)	CVE	transcription factor; highly pleiotropic, Egfr signaling pathway, PNS development	qPCR	Larval nutrition control of mitochondrial biogenesis [5]
FBgn0004795	retained (retn)	Mean	transcription factor	Microarray and GWA	Adult amino acid intake [2]
FBgn0003651	seven up (svp)	CVE	nuclear hormone, receptor; trnascription factor; epithelial cell proliferation involved in Malpighian tubule morphogenesis; glial cell development; neuron-neuron synaptic transmission	None	N/A
FBgn0051163	Shal K+ channel interacting protein (SKIP)	Mean	SH3/SH2 adaptor activity; sensory perception of smell	None	N/A
FBgn0015541	slamdance (sda)	CVE	peptidase	None	N/A
FBgn0264089	slit (sli)	CVE	calcium ion binding; protein binding; axon guidance; nervous system development	None	N/A
FBgn0011836	TBP-associated factor 2 (Taf2)	CVE	peptidase, transription factor	None	N/A
FBgn0082582	tropomodulin (tmod)	Mean	tropomyosin binding; actin binding	None	N/A
FBgn0004889	twins (tws)	Mean	protein phosphatase	None	N/A
FBgn0010329	Tyramine β hydroxylase (Tbh)	CVE	many behaviors, including aggression; octopamine signaling pathway	FlyLight Screen	Adult sweet taste-induced memory formation [6]; adult sucrose concentration response [7]
FBgn0003963	u-shaped (ush)	CVE	transcription factor	None	N/A
FBgn0031903	Wnt oncogene analog 10 (Wnt10)	CVE	GPCR	None	N/A
FBgn0061476	Zwilch	CVE	RZZ complex, subunit zwilch; mitosis	Microarray	Adult amino acid intake [2]
FBgn0010215	α Catenin (α-Cat)	CVE	cadherin binding	None	N/A
FBgn0000064	Aldolase (Ald)	Mean	glycolysis	Microarray	Adult transcriptional response to dietary restriction [8]
FBgn0000227	Blastoderm-specific gene 25A (Bsg25A)	Mean	chromatin silencing	None	N/A
FBgn0004856	Bx42	CVE	protein binding, mRNA splicing	None	N/A
FBgn0263111	cacophony (cac)	CVE	voltage-gated calcium channel; neurotransmitter secretion; locomotion; courtship behavior; synaptic transmission	None	N/A
FBgn0034577	capping protein alpha (cpa)	Mean	actin binding	None	N/A
FBgn0033951	CG10139	CVE	not known	None	N/A
FBgn0035661	CG10477	Mean	endopeptidase	Microarray	Adult amino acid intake [2]
FBgn0037117	CG11248	CVE	not known	None	N/A
FBgn0035490	CG1136	Mean and CVE	cuticle protein	None	N/A
FBgn0031620	CG11929	Mean	unknown	None	N/A
FBgn0036652	CG13032	CVE	not known	None	N/A
FBgn0033579	CG13229	Mean	GPCR, neuropeptide receptor	None	N/A
FBgn0034820	CG13538	Mean	unknown	None	N/A
FBgn0036785	CG13700	Mean	unknown	None	N/A
FBgn0039054	CG13830	CVE	calcium ion binding; signal transduction	None	N/A
FBgn0035165	CG13887	CVE	B-cell receptor-associated 31-like	None	N/A
FBgn0035166	CG13902	CVE	not known	None	N/A
FBgn0030554	CG1434	CVE	tRNA-dihydrouridine synthase	None	N/A
FBgn0037989	CG14741	CVE	Cation-transporting P-type ATPase; phospholipid-translocating ATPase activity	None	N/A
FBgn0039828	CG1542	CVE	rRNA processing	None	N/A
FBgn0040651	CG15458	CVE	not known	None	N/A
FBgn0034578	CG15653	Mean	Cytochrome oxidase assembly protein 1	None	N/A
FBgn0033446	CG1648	CVE	lipid particle	None	N/A
FBgn0034884	CG17662	CVE	water channel	None	N/A
FBgn0034883	CG17664	CVE	water channel	None	N/A
FBgn0038552	CG18012	Mean	beta-1,4-mannosyltransferase	None	N/A
FBgn0033289	CG2121	Mean	ion channel regulatory protein	None	N/A
FBgn0050268	CG30268	CVE	not known	None	N/A
FBgn0050287	CG30287	Mean	endopeptidase	None	N/A
FBgn0051176	CG31176	CVE	not known	None	N/A
FBgn0051644	CG31644	CVE	Cytochrome c oxidase subunit 6C	None	N/A
FBgn0052102	CG32102	CVE	not known	None	N/A
FBgn0052105	CG32105	Mean	homeodomain transcription factor	None	N/A
FBgn0052107	CG32107	Mean	unknown	None	N/A
FBgn0052138	CG32138	CVE	actin binding; neuron projection morphogenesis	None	N/A
FBgn0052170	CG32170	Mean	unknown	None	N/A
FBgn0052365	CG32365	CVE	not known	None	N/A
FBgn0052698	CG32698	CVE	carbonate dehydratase activity; zinc ion binding	None	N/A
FBgn0052793	CG32793	CVE	not known	None	N/A
FBgn0053223	CG33223	CVE	not known	None	N/A
FBgn0069056	CG33226	Mean	peptidase (inside Egfr)	None	N/A
FBgn0083963	CG34127	CVE	carboxylesterase; neurexin family protein binding; neurogenesis, synapse assembly	None	N/A
FBgn0085385	CG34356	Mean	protein kinase, ATP binding	None	N/A
FBgn0085391	CG34362	Mean	nucleic acid binding	None	N/A
FBgn0046253	CG3502	CVE	peptidase	Microarray and GWA	Adult amino acid intake [2]
FBgn0035987	CG3689	CVE	hydrolase, mRNA binding	None	N/A
FBgn0035986	CG4022	CVE	positive regulation of JAK-STAT cascade	None	N/A
FBgn0259245	CG42343	CVE	not known	None	N/A
FBgn0261267	CG42615	Mean	unknown	None	N/A
FBgn0261611	CG42700	CVE	not known	None	N/A
FBgn0261801	CG42747	CVE	not known	None	N/A
FBgn0261859	CG42788	Mean	signal transduction	Microarray and GWA	Adult amino acid intake [2]
FBgn0262793	CG43174	CVE	not known	None	N/A
FBgn0262893	CG43248	CVE	not known	None	N/A
FBgn0263402	CG43448	CVE	not known	None	N/A
FBgn0264829	CG44037	CVE	not known	None	N/A
FBgn0035598	CG4669	CVE	not known (Nested in shep)	None	N/A
FBgn0038047	CG5245	CVE	nucleic acid binding	None	N/A
FBgn0038046	CG5641	CVE	ATP binding; DNA binding	None	N/A
FBgn0039052	CG6733	CVE	peptidase	None	N/A
FBgn0039053	CG6738	CVE	peptidase	None	N/A
FBgn0029727	CG6978	CVE	sodium:phosphate symporter activity	None	N/A
FBgn0037150	CG7133	CVE	not known	None	N/A
FBgn0031981	CG7466	Mean	EGF-like, calcium ion binding	None	N/A
FBgn0030087	CG7766	CVE	calmodulin binding	None	N/A
FBgn0039737	CG7920	Mean	Acetyl-CoA hydrolase/transferase; neurogenesis	None	N/A
FBgn0027585	CG8740	Mean	unknown	None	N/A
FBgn0033708	CG8850	CVE	Sodium:neurotransmitter symporter	None	N/A
FBgn0035196	CG9129	CVE	not known	None	N/A
FBgn0035197	CG9130	CVE	not known	None	N/A
FBgn0035198	CG9133	CVE	not known	None	N/A
FBgn0034560	CG9235	Mean	carbonate dehydratase	None	N/A
FBgn0029939	CG9650	CVE	DNA binding	None	N/A
FBgn0014465	Chorion protein b at 7F (Cp7Fb)	CVE	chorion protein, nested in CG33223	None	N/A
FBgn0038180	Cht5	CVE	chitin binding; chitinase	None	N/A
FBgn0051386	CR31386	CVE	not known	None	N/A
FBgn0264603	CR43952	Mean	unknown	None	N/A
FBgn0264727	CR43995	CVE	not known	None	N/A
FBgn0264872	CR44063	CVE	not known	None	N/A
FBgn0039480	Cuticular protein 97Ea (Cpr97Ea)	CVE	cuticle protein	None	N/A
FBgn0015129	Dopamine 1-like receptor 2 (Dop1R2)	CVE	GPCR	None	N/A
FBgn0052600	dpr8	CVE	sensory perception of chemical stimulus	None	N/A
FBgn0027066	Eb1	CVE	myosin binding, protein binding	None	N/A
FBgn0000568	Ecdysone-induced protein 75B (Eip75B)	CVE	nuclear hormone receptor; transcription factor; lifespan	None	N/A
FBgn0003731	Epidermal growth factor receptor (Egfr)	Mean	highly pleiotropic	None	N/A
FBgn0036134	forkhead domain 68A (fd68A)	CVE	transcription factor	None	N/A
FBgn0036627	Gag related protein (Grp)	Mean	unknown	None	N/A
FBgn0035266	Glycerol kinase (Gk)	Mean	carbohydrate metabolism	None	N/A
FBgn0015946	grim	Mean	apoptosis	None	N/A
FBgn0051092	Lipophorin Receptor 2 (LpR2)	Mean	calcium ion binding; low-density lipoprotein receptor activity; neuron projection morphogenesis	None	N/A
FBgn0032694	Misexpression suppressor of ras 3 (MESR3)	Mean	negative regulation of Ras protein signal transduction	None	N/A
FBgn0034579	mitochondrial ribosomal protein L54 (mRpL54)	Mean	ribosomal subunit	None	N/A
FBgn0259174	Nedd4	CVE	myosin binding, protein binding, Notch binding; axon guidance	None	N/A
FBgn0053554	Nipped-A	Mean	protein kinase	None	N/A
FBgn0004369	Protein tyrosine phosphatase 99A (Ptp99A)	Mean	motor neural axon guidance	None	N/A
FBgn0036463	Reversion-inducing-cysteine-rich protein with kazal motifs (Reck)	Mean	endopeptidase	None	N/A
FBgn0035195	Sac1	CVE	Synaptojanin, N-terminal; nervous system development	None	N/A
FBgn0010905	Spinophilin (Spn)	Mean	protein phosphatase, aggression; olfactory behavior	None	N/A
FBgn0261090	Synaptotagmin β (Sytβ)	Mean	calcium-dependent phospholipid binding	None	N/A
FBgn0038826	Syncrip (Syp)	CVE	mRNA binding, neurogenesis	None	N/A
FBgn0037792	TATA box-binding protein-associated factor RNA polymerase I subunit B (TAF1B)	Mean	TATA box-binding protein-associated factor RNA polymerase I subunit B	None	N/A
FBgn0261649	tincar (tinc)	Mean	regulation of eye photoreceptor cell development	None	N/A
FBgn0050223	transfer RNA:his:56E (tRNA:H:56E)	Mean	CAC codon-amino acid adaptor activity	None	N/A
FBgn0003861	transient receptor potential (trp)	Mean	calcium channel	None	N/A
FBgn0044809	Turandot Z (TotZ)	CVE	cellular response to heat, oxidative stress, UV, bacterium	None	N/A
FBgn0037690	TWIK-related acid-sensitive K+ channel 7 (Task7)	CVE	two pore domain potassium channel	None	N/A
FBgn0040060	yippee interacting protein 7 (yip7)	Mean	endopeptidase	None	N/A
FBgn0003889	β-Tubulin at 85D (βTub85D)	CVE	tubulin, GTP binding	None	N/A
1. Zinke I, Schütz CS, Katzenberger JD, Bauer M, Pankratz MJ. Nutrient control of gene expression in Drosophila: microarray analysis of starvation and sugar-dependent response. EMBO J. 2002;21(22):6162-73. PubMed PMID: 12426388; PubMed Central PMCID: PMCPMC137192.
2. Toshima N, Hara C, Scholz CJ, Tanimura T. Genetic variation in food choice behaviour of amino acid-deprived Drosophila. J Insect Physiol. 2014;69:89-94. doi: 10.1016/j.jinsphys.2014.06.019. PubMed PMID: 25010547.
3.Zhang T, Branch A, Shen P. Octopamine-mediated circuit mechanism underlying controlled appetite for palatable food in Drosophila. Proc Natl Acad Sci U S A. 2013;110(38):15431-6. doi: 10.1073/pnas.1308816110. PubMed PMID: 24003139; PubMed Central PMCID: PMCPMC3780881.
4. Unckless RL, Rottschaefer SM, Lazzaro BP. A genome-wide association study for nutritional indices in Drosophila. G3 (Bethesda). 2015;5(3):417-25. doi: 10.1534/g3.114.016477. PubMed PMID: 25583649; PubMed Central PMCID: PMCPMC4349095.
5. Baltzer C, Tiefenböck SK, Marti M, Frei C. Nutrition controls mitochondrial biogenesis in the Drosophila adipose tissue through Delg and cyclin D/Cdk4. PLoS One. 2009;4(9):e6935. doi: 10.1371/journal.pone.0006935. PubMed PMID: 19742324; PubMed Central PMCID: PMCPMC2735006.
6. Huetteroth W, Perisse E, Lin S, Klappenbach M, Burke C, Waddell S. Sweet taste and nutrient value subdivide rewarding dopaminergic neurons in Drosophila. Curr Biol. 2015;25(6):751-8. doi: 10.1016/j.cub.2015.01.036. PubMed PMID: 25728694; PubMed Central PMCID: PMCPMC4372253.
7. Scheiner R, Steinbach A, Claßen G, Strudthoff N, Scholz H. Octopamine indirectly affects proboscis extension response habituation in Drosophila melanogaster by controlling sucrose responsiveness. J Insect Physiol. 2014;69:107-17. doi: 10.1016/j.jinsphys.2014.03.011. PubMed PMID: 24819202.
8. Whitaker R, Gil MP, Ding F, Tatar M, Helfand SL, Neretti N. Dietary switch reveals fast coordinated gene expression changes in Drosophila melanogaster. Aging (Albany NY). 2014;6(5):355-68. PubMed PMID: 24864304; PubMed Central PMCID: PMCPMC4069263.
