# Supplementary material for: Quantitative Genetics of Food Intake in Drosophila melanogaster
Source: PLoS One. 2015 Sep 16;10(9):e0138129. doi: 10.1371/journal.pone.0138129 (PMC4574202; doi:10.1371/journal.pone.0138129)
Supplement: S8 Table — (A) Summary statistics. (B) Raw data. All units are μL/fly. M: male parent; F: female parent. (XLSX) [file pone.0138129.s009.xlsx]

## Sheet: A
SNP Genotype	Cross	Female Average	Female Standard Deviation	Male Average	Male Standard Deviation
Minor	DGRP_332 M x DGRP_397 F	0.86	0.22	0.75	0.17
Minor	DGRP_101 M x DGRP_492 F	1.1	0.19	1.06	0.13
Minor	DGRP_774 M x DGRP_630 F	1.07	0.18	0.78	0.06
Minor	DGRP_235 M x DGRP_395 F	0.97	0.13	1.16	0.16
Minor	DGRP_320 M x DGRP_41 F	0.83	0.25	0.95	0.17
Major	DGRP_195 M x DGRP_335 F	1.57	0.77	1.02	0.12
Major	DGRP_907 M x DGRP_486 F	1.12	0.28	1.14	0.27
Major	DGRP_801 M x DGRP_161 F	1.72	0.5	1.06	0.16
Major	DGRP_280 M x DGRP_491 F	1.23	0.4	0.96	0.49
Major	DGRP_21 M x DGRP_802 F	0.98	0.12	0.84	0.12
Minor	All minor crosses	0.96	0.12	0.94	0.18
Major	All major crosses	1.32	0.31	1	0.11

## Sheet: B
SNP Genotype	Cross	Sex	Food Intake (µL/fly)
Major	DGRP_195 M x DGRP_335 F	female	1.1
Major	DGRP_195 M x DGRP_335 F	female	1.41
Major	DGRP_195 M x DGRP_335 F	female	1.14
Major	DGRP_195 M x DGRP_335 F	female	1.31
Major	DGRP_195 M x DGRP_335 F	female	1.08
Major	DGRP_195 M x DGRP_335 F	female	1.12
Major	DGRP_195 M x DGRP_335 F	female	1.07
Major	DGRP_195 M x DGRP_335 F	female	1.45
Major	DGRP_195 M x DGRP_335 F	female	1.06
Major	DGRP_195 M x DGRP_335 F	female	1.97
Major	DGRP_195 M x DGRP_335 F	female	3.56
Major	DGRP_195 M x DGRP_335 F	female	2.57
Major	DGRP_907 M x DGRP_486 F	female	0.81
Major	DGRP_907 M x DGRP_486 F	female	1.34
Major	DGRP_907 M x DGRP_486 F	female	1.65
Major	DGRP_907 M x DGRP_486 F	female	1.57
Major	DGRP_907 M x DGRP_486 F	female	1.23
Major	DGRP_907 M x DGRP_486 F	female	0.93
Major	DGRP_907 M x DGRP_486 F	female	1
Major	DGRP_907 M x DGRP_486 F	female	1.08
Major	DGRP_907 M x DGRP_486 F	female	0.83
Major	DGRP_907 M x DGRP_486 F	female	0.85
Major	DGRP_907 M x DGRP_486 F	female	1.08
Major	DGRP_907 M x DGRP_486 F	female	1.05
Major	DGRP_801 M x DGRP_161 F	female	1.28
Major	DGRP_801 M x DGRP_161 F	female	0.96
Major	DGRP_801 M x DGRP_161 F	female	1.69
Major	DGRP_801 M x DGRP_161 F	female	2.58
Major	DGRP_801 M x DGRP_161 F	female	2.03
Major	DGRP_801 M x DGRP_161 F	female	1.59
Major	DGRP_801 M x DGRP_161 F	female	1.93
Major	DGRP_801 M x DGRP_161 F	female	1.12
Major	DGRP_801 M x DGRP_161 F	female	2.36
Major	DGRP_801 M x DGRP_161 F	female	1.58
Major	DGRP_801 M x DGRP_161 F	female	1.33
Major	DGRP_801 M x DGRP_161 F	female	2.16
Major	DGRP_280 M x DGRP_491 F	female	1.58
Major	DGRP_280 M x DGRP_491 F	female	1.36
Major	DGRP_280 M x DGRP_491 F	female	1
Major	DGRP_280 M x DGRP_491 F	female	0.9
Major	DGRP_280 M x DGRP_491 F	female	0.58
Major	DGRP_280 M x DGRP_491 F	female	0.93
Major	DGRP_280 M x DGRP_491 F	female	1.38
Major	DGRP_280 M x DGRP_491 F	female	2.12
Major	DGRP_280 M x DGRP_491 F	female	1.35
Major	DGRP_280 M x DGRP_491 F	female	1.19
Major	DGRP_280 M x DGRP_491 F	female	1.36
Major	DGRP_280 M x DGRP_491 F	female	0.95
Major	DGRP_21 M x DGRP_802 F	female	1.16
Major	DGRP_21 M x DGRP_802 F	female	0.83
Major	DGRP_21 M x DGRP_802 F	female	0.99
Major	DGRP_21 M x DGRP_802 F	female	1.07
Major	DGRP_21 M x DGRP_802 F	female	0.94
Major	DGRP_21 M x DGRP_802 F	female	0.91
Major	DGRP_21 M x DGRP_802 F	female	1.17
Major	DGRP_21 M x DGRP_802 F	female	1.14
Major	DGRP_21 M x DGRP_802 F	female	0.85
Major	DGRP_21 M x DGRP_802 F	female	0.89
Major	DGRP_21 M x DGRP_802 F	female	0.9
Major	DGRP_21 M x DGRP_802 F	female	0.92
Minor	DGRP_332 M x DGRP_397 F	female	0.88
Minor	DGRP_332 M x DGRP_397 F	female	1.25
Minor	DGRP_332 M x DGRP_397 F	female	1.09
Minor	DGRP_332 M x DGRP_397 F	female	0.81
Minor	DGRP_332 M x DGRP_397 F	female	0.41
Minor	DGRP_332 M x DGRP_397 F	female	0.85
Minor	DGRP_332 M x DGRP_397 F	female	0.88
Minor	DGRP_332 M x DGRP_397 F	female	0.68
Minor	DGRP_332 M x DGRP_397 F	female	0.73
Minor	DGRP_332 M x DGRP_397 F	female	0.87
Minor	DGRP_332 M x DGRP_397 F	female	0.98
Minor	DGRP_101 M x DGRP_492 F	female	1.13
Minor	DGRP_101 M x DGRP_492 F	female	1.04
Minor	DGRP_101 M x DGRP_492 F	female	1.1
Minor	DGRP_101 M x DGRP_492 F	female	1.24
Minor	DGRP_101 M x DGRP_492 F	female	1.05
Minor	DGRP_101 M x DGRP_492 F	female	0.84
Minor	DGRP_101 M x DGRP_492 F	female	1.28
Minor	DGRP_101 M x DGRP_492 F	female	0.79
Minor	DGRP_101 M x DGRP_492 F	female	1.35
Minor	DGRP_101 M x DGRP_492 F	female	0.88
Minor	DGRP_101 M x DGRP_492 F	female	1.19
Minor	DGRP_101 M x DGRP_492 F	female	1.28
Minor	DGRP_774 M x DGRP_630 F	female	1.24
Minor	DGRP_774 M x DGRP_630 F	female	0.99
Minor	DGRP_774 M x DGRP_630 F	female	1.2
Minor	DGRP_774 M x DGRP_630 F	female	1.06
Minor	DGRP_774 M x DGRP_630 F	female	1.13
Minor	DGRP_774 M x DGRP_630 F	female	0.91
Minor	DGRP_774 M x DGRP_630 F	female	1.05
Minor	DGRP_774 M x DGRP_630 F	female	0.66
Minor	DGRP_774 M x DGRP_630 F	female	1.03
Minor	DGRP_774 M x DGRP_630 F	female	0.99
Minor	DGRP_774 M x DGRP_630 F	female	1.24
Minor	DGRP_774 M x DGRP_630 F	female	1.29
Minor	DGRP_235 M x DGRP_395 F	female	1.11
Minor	DGRP_235 M x DGRP_395 F	female	0.91
Minor	DGRP_235 M x DGRP_395 F	female	0.99
Minor	DGRP_235 M x DGRP_395 F	female	1.03
Minor	DGRP_235 M x DGRP_395 F	female	0.98
Minor	DGRP_235 M x DGRP_395 F	female	0.95
Minor	DGRP_235 M x DGRP_395 F	female	1.09
Minor	DGRP_235 M x DGRP_395 F	female	0.88
Minor	DGRP_235 M x DGRP_395 F	female	0.97
Minor	DGRP_235 M x DGRP_395 F	female	1.09
Minor	DGRP_235 M x DGRP_395 F	female	0.61
Minor	DGRP_235 M x DGRP_395 F	female	1.01
Minor	DGRP_320 M x DGRP_41 F	female	0.78
Minor	DGRP_320 M x DGRP_41 F	female	0.67
Minor	DGRP_320 M x DGRP_41 F	female	1.13
Minor	DGRP_320 M x DGRP_41 F	female	1.09
Minor	DGRP_320 M x DGRP_41 F	female	1.36
Minor	DGRP_320 M x DGRP_41 F	female	0.73
Minor	DGRP_320 M x DGRP_41 F	female	0.63
Minor	DGRP_320 M x DGRP_41 F	female	0.55
Minor	DGRP_320 M x DGRP_41 F	female	0.68
Minor	DGRP_320 M x DGRP_41 F	female	0.61
Minor	DGRP_320 M x DGRP_41 F	female	0.73
Minor	DGRP_320 M x DGRP_41 F	female	0.97
Major	DGRP_195 M x DGRP_335 F	male	0.89
Major	DGRP_195 M x DGRP_335 F	male	1.03
Major	DGRP_195 M x DGRP_335 F	male	1.01
Major	DGRP_195 M x DGRP_335 F	male	1.19
Major	DGRP_195 M x DGRP_335 F	male	0.94
Major	DGRP_195 M x DGRP_335 F	male	1.08
Major	DGRP_195 M x DGRP_335 F	male	1.11
Major	DGRP_195 M x DGRP_335 F	male	0.95
Major	DGRP_195 M x DGRP_335 F	male	0.94
Major	DGRP_195 M x DGRP_335 F	male	0.9
Major	DGRP_195 M x DGRP_335 F	male	1.24
Major	DGRP_195 M x DGRP_335 F	male	0.93
Major	DGRP_907 M x DGRP_486 F	male	0.75
Major	DGRP_907 M x DGRP_486 F	male	1.06
Major	DGRP_907 M x DGRP_486 F	male	0.91
Major	DGRP_907 M x DGRP_486 F	male	0.78
Major	DGRP_907 M x DGRP_486 F	male	0.88
Major	DGRP_907 M x DGRP_486 F	male	1.29
Major	DGRP_907 M x DGRP_486 F	male	1.25
Major	DGRP_907 M x DGRP_486 F	male	1.27
Major	DGRP_907 M x DGRP_486 F	male	1.42
Major	DGRP_907 M x DGRP_486 F	male	1.61
Major	DGRP_907 M x DGRP_486 F	male	1.16
Major	DGRP_907 M x DGRP_486 F	male	1.32
Major	DGRP_801 M x DGRP_161 F	male	0.98
Major	DGRP_801 M x DGRP_161 F	male	0.87
Major	DGRP_801 M x DGRP_161 F	male	0.95
Major	DGRP_801 M x DGRP_161 F	male	1.08
Major	DGRP_801 M x DGRP_161 F	male	0.91
Major	DGRP_801 M x DGRP_161 F	male	0.94
Major	DGRP_801 M x DGRP_161 F	male	1.08
Major	DGRP_801 M x DGRP_161 F	male	1.29
Major	DGRP_801 M x DGRP_161 F	male	1.27
Major	DGRP_801 M x DGRP_161 F	male	1.28
Major	DGRP_280 M x DGRP_491 F	male	0.58
Major	DGRP_280 M x DGRP_491 F	male	0.69
Major	DGRP_280 M x DGRP_491 F	male	0.68
Major	DGRP_280 M x DGRP_491 F	male	0.7
Major	DGRP_280 M x DGRP_491 F	male	0.97
Major	DGRP_280 M x DGRP_491 F	male	0.75
Major	DGRP_280 M x DGRP_491 F	male	0.52
Major	DGRP_280 M x DGRP_491 F	male	1.07
Major	DGRP_280 M x DGRP_491 F	male	1.07
Major	DGRP_280 M x DGRP_491 F	male	0.9
Major	DGRP_280 M x DGRP_491 F	male	2.35
Major	DGRP_280 M x DGRP_491 F	male	1.25
Major	DGRP_21 M x DGRP_802 F	male	0.8
Major	DGRP_21 M x DGRP_802 F	male	0.9
Major	DGRP_21 M x DGRP_802 F	male	0.79
Major	DGRP_21 M x DGRP_802 F	male	0.63
Major	DGRP_21 M x DGRP_802 F	male	0.86
Major	DGRP_21 M x DGRP_802 F	male	0.93
Major	DGRP_21 M x DGRP_802 F	male	0.74
Major	DGRP_21 M x DGRP_802 F	male	0.88
Major	DGRP_21 M x DGRP_802 F	male	0.71
Major	DGRP_21 M x DGRP_802 F	male	0.9
Major	DGRP_21 M x DGRP_802 F	male	0.87
Major	DGRP_21 M x DGRP_802 F	male	1.11
Minor	DGRP_332 M x DGRP_397 F	male	0.71
Minor	DGRP_332 M x DGRP_397 F	male	0.82
Minor	DGRP_332 M x DGRP_397 F	male	0.7
Minor	DGRP_332 M x DGRP_397 F	male	0.7
Minor	DGRP_332 M x DGRP_397 F	male	0.76
Minor	DGRP_332 M x DGRP_397 F	male	1.1
Minor	DGRP_332 M x DGRP_397 F	male	0.73
Minor	DGRP_332 M x DGRP_397 F	male	0.87
Minor	DGRP_332 M x DGRP_397 F	male	0.82
Minor	DGRP_332 M x DGRP_397 F	male	0.39
Minor	DGRP_332 M x DGRP_397 F	male	0.79
Minor	DGRP_332 M x DGRP_397 F	male	0.62
Minor	DGRP_101 M x DGRP_492 F	male	1.19
Minor	DGRP_101 M x DGRP_492 F	male	1.07
Minor	DGRP_101 M x DGRP_492 F	male	0.94
Minor	DGRP_101 M x DGRP_492 F	male	0.99
Minor	DGRP_101 M x DGRP_492 F	male	0.95
Minor	DGRP_101 M x DGRP_492 F	male	1.24
Minor	DGRP_101 M x DGRP_492 F	male	1.07
Minor	DGRP_101 M x DGRP_492 F	male	0.95
Minor	DGRP_101 M x DGRP_492 F	male	0.91
Minor	DGRP_101 M x DGRP_492 F	male	0.98
Minor	DGRP_101 M x DGRP_492 F	male	1.14
Minor	DGRP_101 M x DGRP_492 F	male	1.27
Minor	DGRP_774 M x DGRP_630 F	male	0.81
Minor	DGRP_774 M x DGRP_630 F	male	0.69
Minor	DGRP_774 M x DGRP_630 F	male	0.65
Minor	DGRP_774 M x DGRP_630 F	male	0.77
Minor	DGRP_774 M x DGRP_630 F	male	0.81
Minor	DGRP_774 M x DGRP_630 F	male	0.84
Minor	DGRP_774 M x DGRP_630 F	male	0.76
Minor	DGRP_774 M x DGRP_630 F	male	0.81
Minor	DGRP_774 M x DGRP_630 F	male	0.83
Minor	DGRP_774 M x DGRP_630 F	male	0.72
Minor	DGRP_774 M x DGRP_630 F	male	0.84
Minor	DGRP_774 M x DGRP_630 F	male	0.83
Minor	DGRP_235 M x DGRP_395 F	male	1.03
Minor	DGRP_235 M x DGRP_395 F	male	1.49
Minor	DGRP_235 M x DGRP_395 F	male	1.42
Minor	DGRP_235 M x DGRP_395 F	male	1.22
Minor	DGRP_235 M x DGRP_395 F	male	1.19
Minor	DGRP_235 M x DGRP_395 F	male	1.01
Minor	DGRP_235 M x DGRP_395 F	male	1.1
Minor	DGRP_235 M x DGRP_395 F	male	1.03
Minor	DGRP_235 M x DGRP_395 F	male	1.03
Minor	DGRP_235 M x DGRP_395 F	male	1.24
Minor	DGRP_235 M x DGRP_395 F	male	1.1
Minor	DGRP_235 M x DGRP_395 F	male	1.03
Minor	DGRP_320 M x DGRP_41 F	male	0.79
Minor	DGRP_320 M x DGRP_41 F	male	1.1
Minor	DGRP_320 M x DGRP_41 F	male	0.97
Minor	DGRP_320 M x DGRP_41 F	male	0.77
Minor	DGRP_320 M x DGRP_41 F	male	0.85
Minor	DGRP_320 M x DGRP_41 F	male	0.83
Minor	DGRP_320 M x DGRP_41 F	male	0.8
Minor	DGRP_320 M x DGRP_41 F	male	0.88
Minor	DGRP_320 M x DGRP_41 F	male	1
Minor	DGRP_320 M x DGRP_41 F	male	1.28
Minor	DGRP_320 M x DGRP_41 F	male	0.96
Minor	DGRP_320 M x DGRP_41 F	male	1.22
