# Supplementary material for: Quantitative Genetics of Food Intake in Drosophila melanogaster
Source: PLoS One. 2015 Sep 16;10(9):e0138129. doi: 10.1371/journal.pone.0138129 (PMC4574202; doi:10.1371/journal.pone.0138129)
Supplement: S9 Table — (A) P-values from tests of differences from controls. (B) Raw data. (C) Summary statistics. (XLSX) [file pone.0138129.s010.xlsx]

## Sheet: A
Flybase ID	Gene Name	Allele	GWA Gene List	Female Mean P-value	Male Mean P-value	Female variance P-value	Male variance P-value
FBgn0014135	branchless	bnl101377	Mean	0.85	0.253	0.0854	0.0431
FBgn0035661	CG10477	CG10477103490	Mean	0.9997	0.1964	0.2775	0.0835
FBgn0038552	CG18012	CG1801220580	Mean	0.8198	0.0443	0.0616	0.1272
FBgn0033289	CG2121	CG2121109845	Mean	0.0002	<0.0001	0.3678	0.0023
FBgn0052107	CG32107	CG32107102854	Mean	0.39	<0.0001	0.1376	0.0009
FBgn0069056	CG33226	CG33226102384	Mean	0.0319	0.431	0.5736	0.6963
FBgn0085285	CG34356	CG34356109790	Mean	0.3913	0.2421	0.0357	0.8333
FBgn0085391	CG34362	CG34362107503	Mean	0.0077	0.4323	0.0681	0.2921
FBgn0031981	CG7466	CG746642462	Mean	1	0.0465	0.611	0.2668
FBgn0039737	CG7920	CG792021577	Mean	0.5224	0.15	0.7894	0.3129
FBgn0015129	Dopamine 1 Receptor 2	Dop1R2105324	CVE	0.33	1	0.1025	0.0295†
FBgn0260003	Dystrophin	Dys108006	Mean, CVE	0.7772	0.3094	0.4037	0.7731
FBgn0003731	Epidermal growth factor receptor	Egfr107130	Mean	1	<0.0001	0.0923	0.0015
FBgn0036627	Gag related protein	Grp110076	Mean	0.0002	0.9926	0.0086	0.0368
FBgn0041111	lilliputian	lilli106142	Mean	0.0302	1	0.376	0.2346
FBgn0261565	Limpet	Lmpt100716	Mean	0.0491	0.0732	0.5876	0.4077
FBgn0051092	Lipophorin Receptor 2	LpR2107597	Mean	0.3992	0.6943	0.1526	0.5371
FBgn0053087	LDL receptor protein 1	LRP1109605	Mean	0.99	<0.0001	0.7635	0.0068
FBgn0004429	Lysozyme P	LysP110747	CVE	0.0143	0.0156	0.5901	0.4636
FBgn0260660	Multiplexin	Mp107319	Mean	0.3627	0.9999	0.1124	0.1079
FBgn0034579	mitochondrial ribosomal protein L54	mRpL54105729	Mean	0.2747	<0.0001	0.0852	0.0002
FBgn0250910	Octopamine β3 receptor	Octb3R101189	CVE	0.9998	0.0188	0.0993	0.9274
FBgn0003118	pointed	pnt105390	CVE	0.9994	0.0345	0.2609	0.293
FBgn0004369	Protein tyrosine phosphatase 99A	Ptp99A103931	Mean	0.16	0.9819	0.0384	0.315
FBgn0015541	slamdance	sda100215	CVE	0.0381	0.2051	0.0136	0.6188
FBgn0010905	Spinophilin	Spn105888	Mean	0.48	<0.0001	0.0004	<0.0001†
FBgn0010329	Tyramine β hydroxylase	Tbh107070	CVE	0.2624	0.0013	0.1116	0.2341
FBgn0082582	tropomodulin	tmod108389	Mean	0.9979	0.0092	0.4858	0.0173
FBgn0003861	transient receptor potential	trp1365	Mean	0.0436	1	0.3001	0.5888
FBgn0004889	twins	tws104167	Mean	0.5738	0.019	0.0754	0.7202
FBgn0040060	yippee interacting protein 7	yip7102226	Mean	0.93	0.9987	0.2369	0.2039

## Sheet: B
Genotype	Sex	Food Intake (µL/fly)	Block
CG32107102854	female	1.05278	1
CG32107102854	female	1.78333	1
CG32107102854	female	0.70625	1
CG32107102854	female	0.952083	1
CG32107102854	female	1.63	1
CG32107102854	female	0.88125	1
CG32107102854	female	1.00625	1
CG32107102854	female	0.82619	1
CG32107102854	female	0.864583	1
CG32107102854	female	0.78125	1
CG32107102854	female	0.789583	1
CG32107102854	female	1.26458	1
CG32107102854	male	0.725	1
CG32107102854	male	0.829167	1
CG32107102854	male	0.790476	1
CG32107102854	male	0.941667	1
CG32107102854	male	0.975	1
CG32107102854	male	0.941667	1
CG32107102854	male	0.8	1
CG32107102854	male	1.07778	1
CG32107102854	male	1.05833	1
CG32107102854	male	1.13333	1
CG32107102854	male	0.916667	1
CG32107102854	male	1.36667	1
Control	female	1.14444	1
Control	female	1.39167	1
Control	female	1.06667	1
Control	female	1.78333	1
Control	female	1.8	1
Control	female	1.53333	1
Control	female	0.583333	1
Control	female	0.858333	1
Control	female	1.77333	1
Control	female	0.733333	1
Control	female	1.69333	1
Control	male	0.15463	1
Control	male	0.134848	1
Control	male	0.15813	1
Control	male	0.152646	1
Control	male	0.168713	1
Control	male	0.155848	1
Control	male	0.149346	1
Control	male	0.164236	1
Control	male	0.13244	1
Control	male	0.151818	1
Control	male	0.161806	1
Control	male	0.142014	1
Dop1R2105324	female	0.952381	1
Dop1R2105324	female	0.770833	1
Dop1R2105324	female	1.175	1
Dop1R2105324	female	0.866667	1
Dop1R2105324	female	0.679167	1
Dop1R2105324	female	1.075	1
Dop1R2105324	female	1.99167	1
Dop1R2105324	female	0.866667	1
Dop1R2105324	female	0.85	1
Dop1R2105324	female	0.958333	1
Dop1R2105324	female	1.06667	1
Dop1R2105324	male	0.192188	1
Dop1R2105324	male	0.121282	1
Dop1R2105324	male	0.121429	1
Dop1R2105324	male	0.162418	1
Dop1R2105324	male	0.190104	1
Dop1R2105324	male	0.138889	1
Dop1R2105324	male	0.153986	1
Dop1R2105324	male	0.126923	1
Dop1R2105324	male	0.147348	1
Dop1R2105324	male	0.155691	1
Dop1R2105324	male	0.115116	1
Dop1R2105324	male	0.143827	1
Egfr107130	female	0.9875	1
Egfr107130	female	0.961905	1
Egfr107130	female	1.30333	1
Egfr107130	female	0.91875	1
Egfr107130	female	0.935417	1
Egfr107130	female	1.54524	1
Egfr107130	female	1.43056	1
Egfr107130	female	1.82333	1
Egfr107130	female	1.56389	1
Egfr107130	female	1.63667	1
Egfr107130	female	1.17292	1
Egfr107130	female	1.11944	1
Egfr107130	male	0.171769	1
Egfr107130	male	0.131643	1
Egfr107130	male	0.8	1
Egfr107130	male	0.9	1
Egfr107130	male	1.0381	1
Egfr107130	male	1.09524	1
Egfr107130	male	1.34444	1
Egfr107130	male	1.06667	1
Egfr107130	male	0.908333	1
Egfr107130	male	0.775	1
Egfr107130	male	1.1	1
Egfr107130	male	1	1
lilli106142	female	0.677778	1
lilli106142	female	0.75	1
lilli106142	female	0.658333	1
lilli106142	female	0.371429	1
lilli106142	female	1.53333	1
lilli106142	female	0.483333	1
lilli106142	female	0.429167	1
lilli106142	female	1.7	1
lilli106142	female	0.783333	1
lilli106142	female	1.04762	1
lilli106142	female	0.875	1
lilli106142	female	0.916667	1
lilli106142	male	0.173973	1
lilli106142	male	0.165667	1
lilli106142	male	0.141005	1
lilli106142	male	0.156504	1
lilli106142	male	0.152128	1
lilli106142	male	0.148182	1
lilli106142	male	0.143023	1
lilli106142	male	0.142014	1
lilli106142	male	0.141	1
lilli106142	male	0.148958	1
lilli106142	male	0.206746	1
lilli106142	male	0.144969	1
LRP1109605	female	1.41667	1
LRP1109605	female	1.89	1
LRP1109605	female	2.04583	1
LRP1109605	female	1.01458	1
LRP1109605	female	0.839583	1
LRP1109605	female	1.36429	1
LRP1109605	female	1.35952	1
LRP1109605	female	0.797917	1
LRP1109605	female	0.83125	1
LRP1109605	female	1.56389	1
LRP1109605	female	2.53889	1
LRP1109605	female	0.922917	1
LRP1109605	male	0.625	1
LRP1109605	male	0.916667	1
LRP1109605	male	0.858333	1
LRP1109605	male	0.95	1
LRP1109605	male	1.61111	1
LRP1109605	male	0.885714	1
LRP1109605	male	1.2	1
LRP1109605	male	0.966667	1
LRP1109605	male	1.14444	1
LRP1109605	male	0.983333	1
LRP1109605	male	1	1
LRP1109605	male	0.883333	1
Spn105888	female	1	1
Spn105888	female	1.28333	1
Spn105888	female	1.41667	1
Spn105888	female	0.841667	1
Spn105888	female	1.08571	1
Spn105888	female	1.08889	1
Spn105888	female	0.9	1
Spn105888	female	1.05	1
Spn105888	female	1.15833	1
Spn105888	female	0.914286	1
Spn105888	female	0.9875	1
Spn105888	female	1.08333	1
Spn105888	male	0.6	1
Spn105888	male	0.85	1
Spn105888	male	0.991667	1
Spn105888	male	0.847619	1
Spn105888	male	0.683333	1
Spn105888	male	0.791667	1
Spn105888	male	0.575	1
Spn105888	male	0.758333	1
Spn105888	male	0.941667	1
Spn105888	male	0.883333	1
Spn105888	male	0.733333	1
Spn105888	male	1.00952	1
Control	female	0.622917	2
Control	female	0.70625	2
Control	female	0.71875	2
Control	female	0.75625	2
Control	female	0.76875	2
Control	female	0.785417	2
Control	female	0.86875	2
Control	female	0.877083	2
Control	female	1.00625	2
Control	female	1.08958	2
Control	female	1.125	2
Control	female	1.18958	2
Control	male	0.3375	2
Control	male	0.5375	2
Control	male	0.6	2
Control	male	0.62381	2
Control	male	0.683333	2
Control	male	0.716667	2
Control	male	0.729167	2
Control	male	0.733333	2
Control	male	0.741667	2
Control	male	0.770833	2
Control	male	0.783333	2
Control	male	0.8	2
Tbh107070	female	0.610417	2
Tbh107070	female	0.685417	2
Tbh107070	female	0.772917	2
Tbh107070	female	0.785417	2
Tbh107070	female	0.822917	2
Tbh107070	female	0.89375	2
Tbh107070	female	1.08958	2
Tbh107070	female	1.09792	2
Tbh107070	female	1.16875	2
Tbh107070	female	1.17381	2
Tbh107070	female	1.28542	2
Tbh107070	female	1.35625	2
Tbh107070	male	0.670833	2
Tbh107070	male	0.704167	2
Tbh107070	male	0.829167	2
Tbh107070	male	0.842857	2
Tbh107070	male	0.85	2
Tbh107070	male	0.858333	2
Tbh107070	male	0.87619	2
Tbh107070	male	0.8875	2
Tbh107070	male	0.891667	2
Tbh107070	male	0.942857	2
Tbh107070	male	0.945833	2
CG2121109845	female	1.12083	3
CG2121109845	female	0.95	3
CG2121109845	female	1.1125	3
CG2121109845	female	0.879167	3
CG2121109845	female	1.39048	3
CG2121109845	female	1.05238	3
CG2121109845	female	1.72222	3
CG2121109845	female	1.39444	3
CG2121109845	female	1.41111	3
CG2121109845	female	1.50556	3
CG2121109845	female	2.46	3
CG2121109845	female	1.54667	3
CG2121109845	male	1.35833	3
CG2121109845	male	1.30476	3
CG2121109845	male	1.55714	3
CG2121109845	male	1.42381	3
CG2121109845	male	1.68333	3
CG2121109845	male	1.3	3
CG2121109845	male	1.87778	3
CG2121109845	male	1.44444	3
CG2121109845	male	2.54667	3
CG2121109845	male	1.93333	3
CG2121109845	male	2.06	3
CG2121109845	male	2.44167	3
Control	female	0.427083	3
Control	female	0.527083	3
Control	female	0.74375	3
Control	female	0.739583	3
Control	female	0.59375	3
Control	female	0.885417	3
Control	female	0.892857	3
Control	female	0.792857	3
Control	female	0.697222	3
Control	female	1.20833	3
Control	female	1.16333	3
Control	female	1.22917	3
Control	male	0.810417	3
Control	male	1.06458	3
Control	male	0.735417	3
Control	male	1.01875	3
Control	male	1.25208	3
Control	male	0.91875	3
Control	male	0.989583	3
Control	male	1.2119	3
Control	male	1.13571	3
Control	male	1.03095	3
Control	male	1.13571	3
Control	male	0.921429	3
LysP110747	female	0.960417	3
LysP110747	female	0.95625	3
LysP110747	female	1.0119	3
LysP110747	female	0.907143	3
LysP110747	female	1.14524	3
LysP110747	female	0.892857	3
LysP110747	female	1.07857	3
LysP110747	female	1.54722	3
LysP110747	female	1.85	3
LysP110747	female	1.18333	3
LysP110747	female	1.31667	3
LysP110747	female	1.55417	3
LysP110747	male	1.17708	3
LysP110747	male	1.45625	3
LysP110747	male	0.977083	3
LysP110747	male	1.34792	3
LysP110747	male	1.39792	3
LysP110747	male	1.14375	3
LysP110747	male	1.33571	3
LysP110747	male	1.15952	3
LysP110747	male	1.45952	3
LysP110747	male	1.52619	3
LysP110747	male	1.3881	3
LysP110747	male	1.74722	3
pnt105390	female	0.772917	3
pnt105390	female	0.785417	3
pnt105390	female	0.98125	3
pnt105390	female	1.21458	3
pnt105390	female	0.85625	3
pnt105390	female	0.635417	3
pnt105390	female	0.927083	3
pnt105390	female	0.81875	3
pnt105390	female	0.860417	3
pnt105390	female	0.59375	3
pnt105390	female	0.497917	3
pnt105390	male	1.08542	3
pnt105390	male	1.25625	3
pnt105390	male	1.32708	3
pnt105390	male	1.23542	3
pnt105390	male	1.44792	3
pnt105390	male	1.14792	3
pnt105390	male	1.05625	3
pnt105390	male	1.62619	3
pnt105390	male	1.47381	3
pnt105390	male	1.20278	3
pnt105390	male	1.57667	3
CG34356109790	female	1.50208	4
CG34356109790	female	1.26042	4
CG34356109790	female	1.23542	4
CG34356109790	female	1.56458	4
CG34356109790	female	1.26875	4
CG34356109790	female	1.76042	4
CG34356109790	female	1.26042	4
CG34356109790	female	1.12708	4
CG34356109790	female	1.60625	4
CG34356109790	female	1.26458	4
CG34356109790	female	1.16458	4
CG34356109790	female	1.57381	4
CG34356109790	male	1.16042	4
CG34356109790	male	1.03542	4
CG34356109790	male	1.07292	4
CG34356109790	male	0.914583	4
CG34356109790	male	1.13958	4
CG34356109790	male	0.989583	4
CG34356109790	male	0.602083	4
CG34356109790	male	0.602083	4
CG34356109790	male	0.797917	4
CG34356109790	male	1.06905	4
CG34356109790	male	0.907143	4
Control	female	1.36458	4
Control	female	1.22708	4
Control	female	1.17708	4
Control	female	1.29375	4
Control	female	0.985417	4
Control	female	1.25208	4
Control	female	1.22708	4
Control	female	1.38542	4
Control	female	1.46042	4
Control	female	1.45208	4
Control	female	1.38542	4
Control	male	0.839583	4
Control	male	1.15625	4
Control	male	1.03125	4
Control	male	1.11042	4
Control	male	0.822917	4
Control	male	1.21042	4
Control	male	1.11042	4
Control	male	0.864583	4
Control	male	0.86875	4
Control	male	0.972917	4
Control	male	1.03125	4
Control	male	1.49722	4
Mp107319	female	1.65625	4
Mp107319	female	1.59792	4
Mp107319	female	1.09375	4
Mp107319	female	1.51875	4
Mp107319	female	1.32708	4
Mp107319	female	1.25625	4
Mp107319	female	1.60208	4
Mp107319	female	1.17708	4
Mp107319	female	1.28542	4
Mp107319	female	1.19375	4
Mp107319	female	1.40625	4
Mp107319	female	1.52143	4
Mp107319	male	1.06042	4
Mp107319	male	1.21875	4
Mp107319	male	1.03542	4
Mp107319	male	1.01042	4
Mp107319	male	1.06042	4
Mp107319	male	1.03125	4
Mp107319	male	1.16458	4
Mp107319	male	0.860417	4
Mp107319	male	1.14375	4
Mp107319	male	0.83125	4
Mp107319	male	1.05208	4
Mp107319	male	1.05625	4
Control	female	0.933333	5
Control	female	1.05	5
Control	female	1.06667	5
Control	female	1.23333	5
Control	female	1.14583	5
Control	female	1.4875	5
Control	female	0.970833	5
Control	female	1.34167	5
Control	female	1.125	5
Control	female	1.2625	5
Control	female	1.1375	5
Control	female	0.920833	5
Control	male	0.695833	5
Control	male	1.09167	5
Control	male	0.879167	5
Control	male	1.29583	5
Control	male	0.891667	5
Control	male	1.00833	5
Control	male	0.916667	5
Control	male	1.09583	5
Control	male	1.15833	5
Control	male	1.325	5
Control	male	0.904167	5
Control	male	0.9125	5
Lmpt100716	female	1.18542	5
Lmpt100716	female	1.19375	5
Lmpt100716	female	1.25208	5
Lmpt100716	female	1.12708	5
Lmpt100716	female	1.34375	5
Lmpt100716	female	1.33056	5
Lmpt100716	female	1.62619	5
Lmpt100716	female	1.24524	5
Lmpt100716	female	1.6119	5
Lmpt100716	female	1.33571	5
Lmpt100716	female	1.55833	5
Lmpt100716	female	1.56333	5
Lmpt100716	male	1.43125	5
Lmpt100716	male	1.17708	5
Lmpt100716	male	1.08125	5
Lmpt100716	male	1.08542	5
Lmpt100716	male	1.06875	5
Lmpt100716	male	1.65952	5
Lmpt100716	male	1.10238	5
Lmpt100716	male	1.12143	5
Lmpt100716	male	1.16429	5
Lmpt100716	male	1.625	5
Lmpt100716	male	1.31667	5
Lmpt100716	male	1.42333	5
LpR2107597	female	1.22083	5
LpR2107597	female	1.075	5
LpR2107597	female	1.29583	5
LpR2107597	female	1.17083	5
LpR2107597	female	0.983333	5
LpR2107597	female	0.658333	5
LpR2107597	female	0.695833	5
LpR2107597	female	0.933333	5
LpR2107597	female	1.1625	5
LpR2107597	female	0.604167	5
LpR2107597	female	1.07143	5
LpR2107597	female	1.30952	5
LpR2107597	male	1.04167	5
LpR2107597	male	0.733333	5
LpR2107597	male	1.03333	5
LpR2107597	male	1.21667	5
LpR2107597	male	1.04583	5
LpR2107597	male	0.958333	5
LpR2107597	male	0.979167	5
LpR2107597	male	1.10476	5
LpR2107597	male	1.5381	5
LpR2107597	male	1.61905	5
LpR2107597	male	1.04444	5
tmod108389	female	1.15833	5
tmod108389	female	1.29583	5
tmod108389	female	1.0875	5
tmod108389	female	1.1875	5
tmod108389	female	1.0625	5
tmod108389	female	1.25833	5
tmod108389	female	1.08333	5
tmod108389	female	1.93333	5
tmod108389	female	0.929167	5
tmod108389	female	1.03333	5
tmod108389	female	0.7375	5
tmod108389	female	1.06667	5
tmod108389	male	0.991667	5
tmod108389	male	1.08333	5
tmod108389	male	1.19167	5
tmod108389	male	1.00833	5
tmod108389	male	1.40833	5
tmod108389	male	1.09167	5
tmod108389	male	1.225	5
tmod108389	male	1.17143	5
tmod108389	male	1.22381	5
tmod108389	male	2	5
tmod108389	male	2.10667	5
tmod108389	male	1.9	5
CG1801220580	female	0.99375	6
CG1801220580	female	1.41458	6
CG1801220580	female	1.24375	6
CG1801220580	female	0.989583	6
CG1801220580	female	0.947917	6
CG1801220580	female	0.964583	6
CG1801220580	female	0.802083	6
CG1801220580	female	1.21042	6
CG1801220580	female	1.27708	6
CG1801220580	female	0.847917	6
CG1801220580	female	0.535417	6
CG1801220580	female	1.59762	6
CG1801220580	male	0.914583	6
CG1801220580	male	0.802083	6
CG1801220580	male	0.777083	6
CG1801220580	male	0.852083	6
CG1801220580	male	0.73125	6
CG1801220580	male	0.864583	6
CG1801220580	male	0.53125	6
CG1801220580	male	0.877083	6
CG1801220580	male	0.64375	6
CG1801220580	male	0.90625	6
CG1801220580	male	0.49375	6
CG1801220580	male	0.807143	6
CG746642462	female	1.19792	6
CG746642462	female	0.95625	6
CG746642462	female	1.18958	6
CG746642462	female	0.672917	6
CG746642462	female	1.19375	6
CG746642462	female	0.839583	6
CG746642462	female	0.93125	6
CG746642462	female	0.989583	6
CG746642462	female	1.14792	6
CG746642462	female	0.96875	6
CG746642462	female	1.15952	6
CG746642462	female	0.735714	6
CG746642462	male	0.777083	6
CG746642462	male	0.847917	6
CG746642462	male	0.98125	6
CG746642462	male	0.902083	6
CG746642462	male	0.660417	6
CG746642462	male	0.847917	6
CG746642462	male	0.785417	6
CG746642462	male	0.89375	6
CG746642462	male	0.84375	6
CG746642462	male	0.439583	6
CG746642462	male	0.602083	6
CG746642462	male	0.639583	6
CG792021577	female	1.15625	6
CG792021577	female	1.07708	6
CG792021577	female	1.31875	6
CG792021577	female	0.947917	6
CG792021577	female	1.35208	6
CG792021577	female	1.14375	6
CG792021577	female	1.02292	6
CG792021577	female	1.30208	6
CG792021577	female	0.989583	6
CG792021577	female	1.06875	6
CG792021577	female	0.889583	6
CG792021577	female	1.04524	6
CG792021577	male	0.972917	6
CG792021577	male	0.747917	6
CG792021577	male	1.02708	6
CG792021577	male	0.722917	6
CG792021577	male	0.872917	6
CG792021577	male	0.547917	6
CG792021577	male	0.70625	6
CG792021577	male	0.80625	6
CG792021577	male	0.76875	6
CG792021577	male	0.730952	6
CG792021577	male	0.730952	6
CG792021577	male	1.11944	6
Control	female	0.989583	6
Control	female	1.15208	6
Control	female	0.927083	6
Control	female	1.16875	6
Control	female	0.872917	6
Control	female	0.902083	6
Control	female	1.14375	6
Control	female	0.814583	6
Control	female	0.68125	6
Control	female	1.19792	6
Control	female	1.07292	6
Control	female	0.969048	6
Control	male	1.06458	6
Control	male	0.877083	6
Control	male	0.91875	6
Control	male	0.811905	6
Control	male	0.78125	6
Control	male	0.814583	6
Control	male	0.822917	6
Control	male	1.14524	6
Control	male	1.18542	6
Control	male	1.18333	6
Control	male	1.18611	6
trp1365	female	1.34792	6
trp1365	female	0.989583	6
trp1365	female	1.06458	6
trp1365	female	1.16458	6
trp1365	female	1.00625	6
trp1365	female	1.26042	6
trp1365	female	1.18542	6
trp1365	female	1.05208	6
trp1365	female	1.06389	6
trp1365	female	1.37381	6
trp1365	female	2.08333	6
trp1365	male	1.10625	6
trp1365	male	0.889583	6
trp1365	male	0.897917	6
trp1365	male	0.76875	6
trp1365	male	1.03958	6
trp1365	male	0.977083	6
trp1365	male	0.71875	6
trp1365	male	1.01042	6
trp1365	male	0.569048	6
trp1365	male	0.907143	6
trp1365	male	1.10278	6
trp1365	male	1.8625	6
CG10477103490	female	1.30625	7
CG10477103490	female	0.70625	7
CG10477103490	female	1.11875	7
CG10477103490	female	1.16875	7
CG10477103490	female	0.91875	7
CG10477103490	female	1.31875	7
CG10477103490	female	1.22708	7
CG10477103490	female	1.28542	7
CG10477103490	female	1.13542	7
CG10477103490	female	1.22619	7
CG10477103490	female	1.75476	7
CG10477103490	female	1.00238	7
CG10477103490	male	1.04375	7
CG10477103490	male	0.960417	7
CG10477103490	male	0.672917	7
CG10477103490	male	1.31042	7
CG10477103490	male	0.739583	7
CG10477103490	male	1.26458	7
CG10477103490	male	1.00625	7
CG10477103490	male	1.34524	7
CG10477103490	male	0.902381	7
CG10477103490	male	1.54048	7
CG10477103490	male	1.24722	7
CG10477103490	male	0.913889	7
CG33226102384	female	1.08958	7
CG33226102384	female	1.27292	7
CG33226102384	female	1.40208	7
CG33226102384	female	1.52708	7
CG33226102384	female	1.13542	7
CG33226102384	female	1.43958	7
CG33226102384	female	1.43542	7
CG33226102384	female	1.15476	7
CG33226102384	female	1.34048	7
CG33226102384	female	1.59762	7
CG33226102384	female	1.78611	7
CG33226102384	female	2.12778	7
CG33226102384	male	0.977083	7
CG33226102384	male	0.939583	7
CG33226102384	male	1.04375	7
CG33226102384	male	1.00208	7
CG33226102384	male	1.03958	7
CG33226102384	male	1.18333	7
CG33226102384	male	1.08333	7
CG33226102384	male	1.15476	7
CG33226102384	male	1.26905	7
CG33226102384	male	1.15476	7
CG33226102384	male	1.02143	7
CG33226102384	male	1.49722	7
Control	female	0.81875	7
Control	female	1.01458	7
Control	female	0.864583	7
Control	female	0.960417	7
Control	female	1.00625	7
Control	female	1.19375	7
Control	female	0.88125	7
Control	female	1.33095	7
Control	female	1.2119	7
Control	female	1.74722	7
Control	female	1.73	7
Control	male	1.32292	7
Control	male	1.19375	7
Control	male	1.03542	7
Control	male	1.00625	7
Control	male	1.16875	7
Control	male	1.00625	7
Control	male	1.26042	7
Control	male	1.25208	7
Control	male	1.33958	7
Control	male	1.34524	7
Control	male	1.55833	7
Dys108006	female	0.90625	7
Dys108006	female	0.935417	7
Dys108006	female	0.710417	7
Dys108006	female	0.70625	7
Dys108006	female	1.36458	7
Dys108006	female	1.03125	7
Dys108006	female	0.93125	7
Dys108006	female	1.21458	7
Dys108006	female	1.30208	7
Dys108006	female	1.25208	7
Dys108006	female	1.38333	7
Dys108006	female	0.969048	7
Dys108006	male	1.03125	7
Dys108006	male	1.25208	7
Dys108006	male	1.28125	7
Dys108006	male	1.14375	7
Dys108006	male	1.43958	7
Dys108006	male	1.45	7
Dys108006	male	1.35952	7
Dys108006	male	1.40714	7
Dys108006	male	1.4119	7
Dys108006	male	1.36429	7
Dys108006	male	1.43056	7
Dys108006	male	1.68333	7
sda100215	female	1.44048	7
sda100215	female	1.43056	7
sda100215	female	1.35625	7
sda100215	female	1.39375	7
sda100215	female	1.28958	7
sda100215	female	1.29286	7
sda100215	female	1.39286	7
sda100215	female	1.47857	7
sda100215	female	1.47381	7
sda100215	female	1.83571	7
sda100215	female	1.35833	7
sda100215	female	1.48056	7
sda100215	male	1.25625	7
sda100215	male	1.50625	7
sda100215	male	1.20208	7
sda100215	male	1.36875	7
sda100215	male	1.15625	7
sda100215	male	1.25208	7
sda100215	male	1.37708	7
sda100215	male	1.52292	7
sda100215	male	1.46905	7
sda100215	male	1.32619	7
sda100215	male	1.37857	7
sda100215	male	1.64722	7
tws104167	female	1.33125	7
tws104167	female	0.997917	7
tws104167	female	1.19375	7
tws104167	female	1.45625	7
tws104167	female	1.12292	7
tws104167	female	1.57292	7
tws104167	female	1.09792	7
tws104167	female	1.38125	7
tws104167	female	1.51042	7
tws104167	female	1.17292	7
tws104167	female	1.35952	7
tws104167	female	1.29286	7
tws104167	male	1.11458	7
tws104167	male	0.847917	7
tws104167	male	0.75625	7
tws104167	male	1.11875	7
tws104167	male	0.985417	7
tws104167	male	0.772917	7
tws104167	male	0.88125	7
tws104167	male	0.910417	7
tws104167	male	1.19375	7
tws104167	male	1.24524	7
tws104167	male	1.0881	7
tws104167	male	1.12143	7
bnl101377	female	1.41042	8
bnl101377	female	1.11458	8
bnl101377	female	1.15208	8
bnl101377	female	0.972917	8
bnl101377	female	1.24792	8
bnl101377	female	1.12708	8
bnl101377	female	0.68125	8
bnl101377	female	1.04792	8
bnl101377	female	0.872917	8
bnl101377	female	1.35625	8
bnl101377	female	0.839583	8
bnl101377	female	0.5875	8
bnl101377	male	1.15625	8
bnl101377	male	0.922917	8
bnl101377	male	0.86875	8
bnl101377	male	0.897917	8
bnl101377	male	1.11875	8
bnl101377	male	1.08542	8
bnl101377	male	0.51875	8
bnl101377	male	0.664583	8
bnl101377	male	1.05625	8
bnl101377	male	1.08542	8
bnl101377	male	0.692857	8
bnl101377	male	1.00714	8
Control	female	1.10417	8
Control	female	1.35833	8
Control	female	1.27083	8
Control	female	1.07083	8
Control	female	1.41667	8
Control	female	1.0875	8
Control	female	0.983333	8
Control	female	0.9375	8
Control	female	1.04583	8
Control	female	1.04167	8
Control	female	1.04167	8
Control	female	1.03333	8
Control	male	1.11042	8
Control	male	1.12292	8
Control	male	0.940476	8
Control	male	0.910417	8
Control	male	1.22292	8
Control	male	0.977083	8
Control	male	1.18125	8
Control	male	0.902381	8
Control	male	1.08542	8
Control	male	1.05208	8
Control	male	1.10625	8
Control	male	1.05	8
Grp110076	female	1.32083	8
Grp110076	female	1.25	8
Grp110076	female	1.47917	8
Grp110076	female	1.30952	8
Grp110076	female	1.09524	8
Grp110076	female	1.38571	8
Grp110076	female	1.48571	8
Grp110076	female	1.72778	8
Grp110076	female	1.77778	8
Grp110076	female	1.8	8
Grp110076	female	2	8
Grp110076	female	2.33333	8
Grp110076	male	0.839583	8
Grp110076	male	0.74375	8
Grp110076	male	1.05625	8
Grp110076	male	0.935417	8
Grp110076	male	1.44375	8
Grp110076	male	0.985417	8
Grp110076	male	1.56042	8
Grp110076	male	1.07708	8
Grp110076	male	1.0119	8
Grp110076	male	1.32619	8
Grp110076	male	1.11389	8
Grp110076	male	0.863889	8
Octb3R101189	female	0.822917	8
Octb3R101189	female	1.01458	8
Octb3R101189	female	1.04375	8
Octb3R101189	female	1.16875	8
Octb3R101189	female	1.30208	8
Octb3R101189	female	1.12292	8
Octb3R101189	female	1.33125	8
Octb3R101189	female	0.689583	8
Octb3R101189	female	0.997917	8
Octb3R101189	female	1.38333	8
Octb3R101189	female	0.941667	8
Octb3R101189	female	1.73667	8
Octb3R101189	male	1.19375	8
Octb3R101189	male	1.43542	8
Octb3R101189	male	1.23958	8
Octb3R101189	male	1.07857	8
Octb3R101189	male	1.16875	8
Octb3R101189	male	1.24722	8
Octb3R101189	male	1.29762	8
Octb3R101189	male	1.4119	8
Octb3R101189	male	1.29167	8
Octb3R101189	male	1.275	8
Octb3R101189	male	1.21389	8
Octb3R101189	male	1.45417	8
yip7102226	female	1.14583	8
yip7102226	female	1.175	8
yip7102226	female	0.9875	8
yip7102226	female	0.891667	8
yip7102226	female	1.17083	8
yip7102226	female	1	8
yip7102226	female	0.929167	8
yip7102226	female	0.804167	8
yip7102226	female	1.35833	8
yip7102226	female	0.920833	8
yip7102226	female	0.870833	8
yip7102226	female	1.37143	8
yip7102226	male	1.21042	8
yip7102226	male	1.04792	8
yip7102226	male	1.07292	8
yip7102226	male	1.06458	8
yip7102226	male	0.81875	8
yip7102226	male	0.672917	8
yip7102226	male	0.95625	8
yip7102226	male	0.985417	8
yip7102226	male	0.89375	8
yip7102226	male	1.08125	8
yip7102226	male	1.12143	8
yip7102226	male	1.54722	8
CG34362107503	female	1.46042	9
CG34362107503	female	1.25625	9
CG34362107503	female	1.26875	9
CG34362107503	female	1.15208	9
CG34362107503	female	1.33958	9
CG34362107503	female	1.21042	9
CG34362107503	female	1.51667	9
CG34362107503	female	1.52619	9
CG34362107503	female	1.38333	9
CG34362107503	female	1.90833	9
CG34362107503	female	1.73611	9
CG34362107503	female	3.12083	9
CG34362107503	male	1.24167	9
CG34362107503	male	1.03333	9
CG34362107503	male	0.833333	9
CG34362107503	male	1.11429	9
CG34362107503	male	1.08095	9
CG34362107503	male	1.45556	9
CG34362107503	male	0.883333	9
CG34362107503	male	1.71667	9
CG34362107503	male	1.26111	9
CG34362107503	male	1.14	9
CG34362107503	male	1.28	9
CG34362107503	male	1.78889	9
Control	female	1.06042	9
Control	female	1.28542	9
Control	female	1.18125	9
Control	female	0.860417	9
Control	female	1.00625	9
Control	female	1.05625	9
Control	female	0.897917	9
Control	female	0.989583	9
Control	female	0.90625	9
Control	female	0.85625	9
Control	female	1.13125	9
Control	female	1.19762	9
Control	male	0.880952	9
Control	male	1.22083	9
Control	male	1.10417	9
Control	male	0.8625	9
Control	male	1.13333	9
Control	male	0.8	9
Control	male	1.04167	9
Control	male	0.866667	9
Control	male	0.895833	9
Control	male	0.804167	9
Control	male	1.26667	9
Control	male	1.26667	9
mRpL54105729	female	1.15625	9
mRpL54105729	female	1.35625	9
mRpL54105729	female	1.18542	9
mRpL54105729	female	1.01042	9
mRpL54105729	female	1.12292	9
mRpL54105729	female	1.21667	9
mRpL54105729	female	1.0881	9
mRpL54105729	female	1.20238	9
mRpL54105729	female	0.788095	9
mRpL54105729	female	1.5881	9
mRpL54105729	female	1.48611	9
mRpL54105729	female	2.45667	9
mRpL54105729	male	1.37917	9
mRpL54105729	male	1.0375	9
mRpL54105729	male	1.07083	9
mRpL54105729	male	2.00667	9
mRpL54105729	male	1.92667	9
mRpL54105729	male	1.54667	9
mRpL54105729	male	2.05333	9
mRpL54105729	male	2.61667	9
mRpL54105729	male	2.74444	9
mRpL54105729	male	3.05556	9
mRpL54105729	male	3.05556	9
mRpL54105729	male	2.95	9
Ptp99A103931	female	0.691667	9
Ptp99A103931	female	1.2375	9
Ptp99A103931	female	1.375	9
Ptp99A103931	female	1.17917	9
Ptp99A103931	female	1.00833	9
Ptp99A103931	female	1.41429	9
Ptp99A103931	female	1.6381	9
Ptp99A103931	female	1.24762	9
Ptp99A103931	female	0.852381	9
Ptp99A103931	female	1.42778	9
Ptp99A103931	female	2.43333	9
Ptp99A103931	female	1.76	9
Ptp99A103931	male	1.1375	9
Ptp99A103931	male	1.08333	9
Ptp99A103931	male	1.04583	9
Ptp99A103931	male	0.891667	9
Ptp99A103931	male	0.85	9
Ptp99A103931	male	1.07917	9
Ptp99A103931	male	0.825	9
Ptp99A103931	male	0.9375	9
Ptp99A103931	male	0.970833	9
Ptp99A103931	male	1.22083	9
Ptp99A103931	male	0.775	9
Ptp99A103931	male	0.708333	9

## Sheet: C
Genotype	Female Mean	Female Standard Deviation	Female Mean Difference from Control	Female Variance Difference from Control	Male Mean	Male Standard Deviation	Male Mean Difference from Control	Male Variance Difference from Control
bnl101377	1.0342	0.254391	-0.0817708	0.0421363	0.922917	0.203839	-0.132217	0.0307514
CG10477103490	1.18073	0.254255	0.0207598	-0.0422373	1.07893	0.26273	-0.147345	0.0404229
CG1801220580	1.06873	0.291558	0.0777282	0.0591982	0.766741	0.141327	-0.214274	-0.00948742
CG2121109845	1.37878	0.427479	0.553743	0.113207	1.74427	0.432148	0.725498	0.162627
CG32107102854	1.04484	0.344115	-0.260711	-0.0849155	0.962979	0.177946	0.810773	0.0315404
CG33226102384	1.4424	0.295634	0.282433	-0.0194836	1.11383	0.153949	-0.112441	-0.0049037
CG34356109790	1.38237	0.206254	0.09051	0.0231473	0.935525	0.196053	-0.107473	0.000849548
CG34362107503	1.57325	0.534694	0.537508	0.265753	1.23576	0.29591	0.223806	0.0548628
CG746642462	0.998562	0.183463	0.00756448	0.0078506	0.768403	0.154217	-0.212613	-0.00567776
CG792021577	1.1095	0.149627	0.118502	-0.00341981	0.812855	0.159084	-0.16816	-0.00415297
Dop1R2105324	1.02294	0.351542	-0.282612	-0.0797491	0.147433	0.0253532	-0.00477289	0.000518424
Dys108006	1.05888	0.239104	-0.10109	-0.0497122	1.35456	0.165481	0.128284	-0.00122013
Egfr107130	1.28325	0.311839	-0.0223099	-0.106087	0.860932	0.364389	0.708726	0.132655
Grp110076	1.58042	0.356024	0.464451	0.104175	1.07979	0.248175	0.024661	0.0507921
lilli106142	0.852166	0.410646	-0.45339	-0.034701	0.155347	0.0191833	0.00314104	0.0201072
Lmpt100716	1.36445	0.179307	0.224863	0.00321963	1.27136	0.215238	0.256781	0.0121495
LpR2107597	1.01508	0.246122	-0.124504	0.0316447	1.11952	0.255688	0.104933	0.0311987
LRP1109605	1.38211	0.552406	0.0765559	0.101822	1.00205	0.239786	0.849844	0.057373
LysP110747	1.20031	0.306361	0.375278	0.0243254	1.34302	0.205221	0.324248	0.0179914
Mp107319	1.38633	0.190083	0.0944783	0.016738	1.04375	0.111237	0.000752315	-0.0252135
mRpL54105729	1.30478	0.418964	0.269041	0.155387	2.12025	0.755634	1.1083	0.538283
Octb3R101189	1.12962	0.280556	0.0136458	0.0561333	1.27563	0.112653	0.220494	0.00189179
pnt105390	0.813068	0.196976	-0.0119682	-0.0307319	1.31234	0.194479	0.293561	0.0218381
Ptp99A103931	1.35543	0.455796	0.319691	0.187606	0.960417	0.156524	-0.0515377	-0.00820005
sda100215	1.43528	0.142385	0.275307	-0.0866096	1.37189	0.14502	0.14562	-0.00757317					C
Spn105888	1.06748	0.162812	-0.238079	-0.176823	0.805456	0.142238	0.65325	0.00024364
Tbh107070	0.978547	0.246826	0.102331	0.0268671	0.8454	0.0867898	0.173972	-0.00974362
tmod108389	1.15278	0.286592	0.0131944	0.0532034	1.36683	0.401026	0.352242	0.126644
trp1365	1.23562	0.310497	0.244627	0.0706002	0.987483	0.318464	0.00646795	0.0719586
tws104167	1.29082	0.176899	0.130854	-0.0755899	1.003	0.166176	-0.223271	-0.000989648
yip7102226	1.05213	0.189025	-0.0638393	0.0131522	1.0394	0.215634	-0.0157325	0.0356992
