# Supplementary material for: Quantitative Genetics of Food Intake in Drosophila melanogaster
Source: PLoS One. 2015 Sep 16;10(9):e0138129. doi: 10.1371/journal.pone.0138129 (PMC4574202; doi:10.1371/journal.pone.0138129)
Supplement: S10 Table — (XLSX) [file pone.0138129.s011.xlsx]

## Sheet: S10 Table
Flybase ID	Gene Name	Allele	GWA Gene List	RNAi Significance	Tissue expression (FlyAtlas)	Human Orthologs
FBgn0014135	branchless	bnl101377	Mean	Male variance	hindgut, mostly low expression	fibroblast growth factor 1 (FGF1); fibroblast growth factor 2 (FGF2); fibroblast growth factor 4 (FGF4); fibroblast growth factor 5 (FGF5); fibroblast growth factor 6 (FGF6); fibroblast growth factor 10 (FGF10); fibroblast growth factor 11 (FGF11); fibroblast growth factor 14 (FGF14)
FBgn0038552	CG18012	CG1801220580	Mean	Male mean	widespread, highest in reproductive tissue	Chitobiosyldiphosphodolichol beta-mannosyltransferase (ALG1)
FBgn0033289	CG2121	CG2121109845	Mean	Female & male mean, male variance	head	unc-93 homolog A (UNC93A)
FBgn0052107	CG32107	CG32107102854	Mean	Male mean & variance	midgut, hindgut, malphigian tubules, none elsewhere	No
FBgn0069056	CG33226	CG33226102384	Mean	Female mean	no FlyAtlas data, not detected in modENCODE	granzyme B (GZMB); cathepsin G (CTSG); granzyme H (GZMH); chymotrypsin-like elastase family, member 1 (CELA1); chymase 1, mast cell (CMA1)
FBgn0085285	CG34356	CG34356109790	Mean	Female variance	moderate in brain, thoracic-abdominal ganglion, not detectable elsewhere	No
FBgn0085391	CG34362	CG34362107503	Mean	Female mean	head, brain and thoracic-abdominal ganglion only	TIA1 granule-associated RNA binding protein (TIA1); TIA1 granule-associated RNA binding protein-like 1 (TIAL1)
FBgn0031981	CG7466	CG746642462	Mean	Male mean	head, brain, crop, fat body	multiple EGF-like-domains 8 (MEGF8)
FBgn0003731	Epidermal growth factor receptor	Egfr107130	Mean	Male mean and variance	fat body	epidermal growth factor receptor (EGFR); erb-b2 receptor tyrosine kinase 2 (ERBB2); erb-b2 receptor tyrosine kinase 3 (ERBB3); erb-b2 receptor tyrosine kinase 4 (ERBB4)
FBgn0036627	Gag related protein	Grp110076	Mean	Female mean, female and male variance	low in brain and eye, moderate in hindgut	No
FBgn0041111	lilliputian	lilli106142	Mean	Female mean	low in brain and hindgut, mostly not detectable otherwise	AF4/FMR2 family, member 1 (AFF1); AF4/FMR2 family, member 2 (AFF2); AF4/FMR2 family, member 3 (AFF3); AF4/FMR2 family, member 4 (AFF4)
FBgn0261565	Limpet	Lmpt100716	Mean	Female mean	everywhere, very high in hindgut and crop	four and a half LIM domains 2 (FHL2)
FBgn0053087	LDL receptor protein 1	LRP1109605	Mean	Male mean & variance	moderate in hindgut, low mostly everywhere	low density lipoprotein receptor-related protein 1 (LRP1); low density lipoprotein receptor-related protein 2 (LRP2); low density lipoprotein receptor-related protein 4 (LRP4); low density lipoprotein receptor-related protein 5 (LRP5); low density lipoprotein receptor-related protein 6 (LRP6); low density lipoprotein receptor-related protein 1B (LRP1B)
FBgn0004429	Lysozyme P	LysP110747	CVE	Female and male mean	very high in salivary gland (FlyAtlas); digestive system and carcass (modENCODE)	lysozyme (LYZ); lactalbumin, alpha- (LALBA); lysozyme-like 1 (LYZL1); lysozyme-like 2 (LYZL2); lysozyme-like 4 (LYZL4); sperm acrosome associated 3 (SPACA3)
FBgn0034579	mitochondrial ribosomal protein L54	mRpL54105729	Mean	Male mean and variance	low-moderate everywhere	mitochondrial ribosomal protein L54 (MRPL54)
FBgn0250910	Octopamine β3 receptor	Octb3R101189	CVE	Male mean	low in brain, thoracic-abdominal ganglion; not detectable elsewhere	histamine receptor H2 (HRH2); 5-hydroxytryptamine receptor 4, G protein-coupled (HTR4)
FBgn0003118	pointed	pnt105390	CVE	Male mean	widespread low expression	v-ets avian erythroblastosis virus E26 oncogene homolog 1 (ETS1); v-ets avian erythroblastosis virus E26 oncogene homolog 2 (ETS2)
FBgn0004369	Protein tyrosine phosphatase 99A	Ptp99A103931	Mean	Female variance	brain	protein tyrosine phosphatase, receptor type, G (PTPRG); protein tyrosine phosphatase, receptor type, C (PTPRC); protein tyrosine phosphatase, receptor type, D (PTPRD); protein tyrosine phosphatase, receptor type, F (PTPRF); protein tyrosine phosphatase, receptor type, S (PTPRS); protein tyrosine phosphatase, receptor type, Z polypeptide 1 (PTPRZ1)
FBgn0015541	slamdance	sda100215	CVE	Female mean and variance	high in brain, hidgut, malphigian tubules, moderate and widespread elsewhere	thryotropin-releasing hormone degrading enzyme (TRHDE); alanyl aminopeptidase (ANPEP); glutamyl aminopeptidase (ENPEP); endoplasmic reticulum aminopeptidase 1 (ERAP1); endoplasmic reticulum aminopeptidase 2 (ERAP2); leucyl/cystinyl aminopeptidase (LNPEP); aminopeptidase puromycin sensitive (NPEPPS); laeverin (LVRN)
FBgn0010905	Spinophilin	Spn105888	Mean	Male mean, female variance	brain	protein phosphatase 1, regulatory subunit 9A (PPP1R9A); protein phosphatase 1, regulatory subunit 9B (PPP1R9B)
FBgn0010329	Tyramine β hydroxylase	Tbh107070	CVE	Male mean	Low in brain and fat body, thoracic-abdominal ganglion, not detectable elswhere	dopamine beta-hydroxylase (DBH)
FBgn0082582	tropomodulin	tmod108389	Mean	Male mean and variance	everywhere (highest in male accessory gland)	tropomodulin 1 (TMOD1); tropomodulin 2 (TMOD2); tropomodulin 3 (TMOD3); tropomodulin 4 (TMOD4); leimodin 1 (LMOD1); leimodin 2 (LMOD2); leimodin 3 (LMOD3)
FBgn0003861	transient receptor potential	trp1365	Mean	Female mean	head and eye	transient receptor potential cation channel, subfamily C, member 1 (TRPC1); transient receptor potential cation channel, subfamily C, member 3 (TRPC3); transient receptor potential cation channel, subfamily C, member 4 (TRPC4); transient receptor potential cation channel, subfamily C, member 5 (TRPC5); transient receptor potential cation channel, subfamily C, member 6 (TRPC6); transient receptor …
FBgn0004889	twins	tws104167	Mean	Male mean	hindgut, ovary	protein phosphatase 2, regulatory subunit B, alpha (PPP2R2A); protein phosphatase 2, regulatory subunit B, beta (PPP2R2B); protein phosphatase 2, regulatory subunit B, gamma (PPP2R2C); protein phosphatase 2, regulatory subunit B, delta (PPP2R2D)
